# Supplementary material for: A regulatory variant impacting TBX1 expression contributes to basicranial morphology in Homo sapiens
Source: Am J Hum Genet. 2024 Apr 11;111(5):939–53. doi: 10.1016/j.ajhg.2024.03.012 (PMC11080286; doi:10.1016/j.ajhg.2024.03.012)
Supplement: Data S1. Tables S1–S5 [file mmc2.xlsx]

## Sheet: Table S1
Table S1. Functional annotations of SNPs at the TBX1 locus.						x
Variant information														Population genetics									Annotations								Scoring systems					Histone marks
			dbSNP			dbSNP				PMID 28720580				3DSNP v2.0	1000 Genomes Project Phase 3						GEM-J WGA	ToMMo 14KJPN	GTEx	GTEx	GTEx	3DSNP v2.0	3DSNP v2.0	3DSNP v2.0	3DSNP v2.0	3DSNP v2.0						HaploReg v4.2
Trait	SNP ID	CHR_ID	Position (GRCh38)	Location	Mapped Gene	Context	Change	Ref/Alt	MAF	Derived	Ancestral	Chimp	Gorilla	MAF Global	AFR	AMR	EUR	EAS	SAS	Japanese	Japanese	Japanese	Variant ID	eQTL	sQTL	3D interacting gene	Enhancer	Promoter	TFBS	Motif	CADD v1.6 Score	3DSNP v2.0 Score	RegulomeDB v2.0.3 Score Rank		SNP ID	Promoter	Enhancer	DNase	Protein bound	Motif changed
Ancestral	rs8137465	22	22:19757834	22q11.21	TBX1	genic upstream transcript variant, upstream transcript variant, intron variant	T > C	T/C	0.016	T/T	C/C	C	C	C,0.0161741	0.0053	0.0058	0.0129	0.0169	0.0409	0.034	0.024	0.026	chr22_19757834_T_C_b38	N	N	TBX1, RTL10, GNB1L, GP1BB, SEPTIN5, SEPT5-GP1BB	31	.	9	.	2.829	13.34	0.74401	4	rs8137465	.	9 tissues	9 tissues	.	AP-1, Cdx
Ancestral	rs72646954	22	22:19761437	22q11.21	TBX1	intron variant	T > C	T/C	0.019	T/T	C/C	C	C	C,0.0191693	0.0091	0.0043	0.0139	0.0258	0.0419	0.077	0.065	0.07	chr22_19761437_T_C_b38	N	N	TBX1, SEPTIN5, SEPT5-GP1BB, GP1BB, GNB1L, RTL10, TXNRD2, COMT	42	13	20	8	8.179	37.37	0.60906	4	rs72646954	11 tissues	13 tissues	6 tissues	E2F6, SUZ12	NRSF, Sin3Ak-20
Ancestral	rs80179718	22	22:19761655	22q11.21	TBX1	intron variant	A > G	A/G	0.019	A/A	G/G	G	G	G,0.0191693	0.0091	0.0043	0.0139	0.0258	0.0419	0.077	0.064	0.07	chr22_19761655_A_G_b38	N	N	TBX1, SEPTIN5, SEPT5-GP1BB, GP1BB, GNB1L, RTL10, TXNRD2, COMT	32	11	13	17	7.194	30.52	0.60906	4	rs80179718	11 tissues	10 tissues	ESC, Thymus	.	6 altered motifs
Ancestral	rs41298798	22	22:19761985	22q11.21	TBX1	intron variant	C > G	C/G	0.017	C/C	G/G	G	G	G,0.0165735	0	0.0029	0.0139	0.0258	0.0419	0.077	0.077	0.077	chr22_19761985_C_G_b38	N	N	TBX1, SEPTIN5, SEPT5-GP1BB, GP1BB, GNB1L, RTL10, TXNRD2, COMT	26	8	25	7	14.53	28.11	0.60906	4	rs41298798	8 tissues	9 tissues	21 tissues	6 bound proteins	HES1, Hic1, YY1
Ancestral	rs41300444	22	22:19771247	22q11.21	TBX1	genic downstream transcript variant, intron variant	A > G	A/G	0.016	A/A	G/G	G	G	G,0.0159744	0	0.0029	0.0139	0.0218	0.0429	0.058	0.056	0.061	chr22_19771247_A_G_b38	N	N	TBX1, SEPTIN5, SEPT5-GP1BB, GP1BB, GNB1L, RTL10, TXNRD2, COMT	3	.	2	4	5.668	2.88	0.60906	4	rs41300444	.	Muscle, Thymus	Thymus	.	Zfx
Ancestral	rs41300472	22	22:19772783	22q11.21	TBX1	genic downstream transcript variant, intron variant	T > C	T/C	0.016	T/T	C/C	C	C	C,0.0159744	0	0.0029	0.0149	0.0218	0.0419	0.058	0.056	0.061	chr22_19772783_T_C_b38	N	N	TBX1, SEPTIN5, SEPT5-GP1BB, GP1BB, GNB1L, RTL10, TXNRD2, COMT	14	3	17	.	5.285	11.86	0.60906	4	rs41300472	Blood	7 tissues	Blood	JUND, TBP	6 altered motifs
Ancestral	rs41297812	22	22:19776072	22q11.21	TBX1	genic downstream transcript variant, intron variant	C > T	C/T	0.018	C/C	T/T	T	T	T,0.0175719	0.003	0.0029	0.0139	0.0258	0.0429	0.077	0.062	0.065	chr22_19776072_C_T_b38	N	N	TBX1, SEPTIN5, SEPT5-GP1BB, GP1BB, GNB1L, RTL10, TXNRD2, COMT	4	.	6	10	1.465	7.2	0.70497	4	rs41297812	.	iPSC, Blood, Skin	Blood	EBF1, PAX5C20	4 altered motifs
Scoliosis	rs1978060	22	22:19762002	22q11.21	TBX1	intron variant	A > G	A/G	0.432	NA	NA	NA	NA	A,0.431909	0.7943	0.4798	0.6322	0.4077	0.4243	0.418	0.446	0.449	chr22_19762002_A_G_b38	RTL10, TBX1, GNB1L, AC000089.3	RTL10, TBX1, GNB1L	TBX1, SEPTIN5, SEPT5-GP1BB, GP1BB, GNB1L, RTL10, TXNRD2, COMT	26	8	25	.	18.4	27.32	0.55436	1f	rs1978060	8 tissues	9 tissues	21 tissues	6 bound proteins	4 altered motifs
Data were taken from dbSNP, GTEx, 3DSNP, CADD, and RegulomeDB databases.
Allele frequency of SNPs was confirmed using the 1000 Genomes Project phase3 release V3+, GEM Japan Whole Genome Aggregation (GEM-J WGA), and Tohoku Medical Megabank Organization (ToMMo) 4.7KJPN.
Ref, reference allele; Alt, alternative allele; MAF, minor allele frequency; Chimp, chimpanzee; AFR, African; AMR, Admixed American; EAS, East Asian; EUR, European; SAS, South Asian; eQTL, expression quantitative trait locus; sQTL, splicing QTL; N, no data; NA, not available.
RegulomeDB
The RegulomeDB probability score is ranging from 0 to 1, with 1 being most likely to be a regulatory variant.
Rank	Supporting data
1a	eQTL + TF binding + matched TF motif + matched DNase Footprint + DNase peak
1b	eQTL + TF binding + any motif + DNase Footprint + DNase peak
1c	eQTL + TF binding + matched TF motif + DNase peak
1d	eQTL + TF binding + any motif + DNase peak
1e	eQTL + TF binding + matched TF motif
1f	eQTL + TF binding / DNase peak
2a	TF binding + matched TF motif + matched DNase Footprint + DNase peak
2b	TF binding + any motif + DNase Footprint + DNase peak
2c	TF binding + matched TF motif + DNase peak
3a	TF binding + any motif + DNase peak
3b	TF binding + matched TF motif
4	TF binding + DNase peak
5	TF binding or DNase peak
6	Motif hit
7	Other

## Sheet: Table S2
Table S2. Allele frequencies and population genotypes of SNPs at the TBX1 locus.
SNP		Population (Population Code)	Allele: frequency (count)		Genotype: frequency (count)			1000 Genomes Project Phase 3 allele frequencies
rs41298798	ALL, All individuals		C: 0.983 (4925)	G: 0.017 (83)	C|C: 0.968 (2423)	C|G: 0.032 (79)	G|G: 0.001 (2)
	AFR, African		C: 1.000 (1322)		C|C: 1.000 (661)
		African Caribbeans in Barbados (ACB)	C: 1.000 (192)		C|C: 1.000 (96)
		Americans of African Ancestry in SouthWest USA (ASW)	C: 1.000 (122)		C|C: 1.000 (61)
		Esan in Nigeria (ESN)	C: 1.000 (198)		C|C: 1.000 (99)
		Gambian in Western Divisions in the Gambia (GWD)	C: 1.000 (226)		C|C: 1.000 (113)
		Luhya in Webuye, Kenya (LWK)	C: 1.000 (198)		C|C: 1.000 (99)
		Mende in Sierra Leone (MSL)	C: 1.000 (170)		C|C: 1.000 (85)
		Yoruba in Ibadan, Nigeria (YRI)	C: 1.000 (216)		C|C: 1.000 (108)
	AMR, Admixed American		C: 0.997 (692)	G: 0.003 (2)	C|C: 0.994 (345)	C|G: 0.006 (2)
		Colombians from Medellin, Colombia (CLM)	C: 0.989 (186)	G: 0.011 (2)	C|C: 0.979 (92)	C|G: 0.021 (2)
		Mexican Ancestry from Los Angeles USA (MXL)	C: 1.000 (128)		C|C: 1.000 (64)
		Peruvians from Lima, Peru (PEL)	C: 1.000 (170)		C|C: 1.000 (85)
		Puerto Ricans from Puerto Rico (PUR)	C: 1.000 (208)		C|C: 1.000 (104)
	EAS, East Asian		C: 0.974 (982)	G: 0.026 (26)	C|C: 0.950 (479)	C|G: 0.048 (24)	G|G: 0.002 (1)
		Chinese Dai in Xishuangbanna, China (CDX)	C: 0.984 (183)	G: 0.016 (3)	C|C: 0.968 (90)	C|G: 0.032 (3)
		Han Chinese in Beijing, China (CHB)	C: 0.985 (203)	G: 0.015 (3)	C|C: 0.971 (100)	C|G: 0.029 (3)
		Southern Han Chinese (CHS)	C: 1.000 (210)		C|C: 1.000 (105)
		Japanese in Tokyo, Japan (JPT)	C: 0.923 (192)	G: 0.077 (16)	C|C: 0.856 (89)	C|G: 0.135 (14)	G|G: 0.010 (1)
		Kinh in Ho Chi Minh City, Vietnam (KHV)	C: 0.980 (194)	G: 0.020 (4)	C|C: 0.960 (95)	C|G: 0.040 (4)
	EUR, European		C: 0.986 (992)	G: 0.014 (14)	C|C: 0.972 (489)	C|G: 0.028 (14)
		Utah Residents with Northern and Western European Ancestry (CEU)	C: 0.990 (196)	G: 0.010 (2)	C|C: 0.980 (97)	C|G: 0.020 (2)
		Finnish in Finland (FIN)	C: 1.000 (198)		C|C: 1.000 (99)
		British in England and Scotland (GBR)	C: 0.984 (179)	G: 0.016 (3)	C|C: 0.967 (88)	C|G: 0.033 (3)
		Iberian Population in Spain (IBS)	C: 0.977 (209)	G: 0.023 (5)	C|C: 0.953 (102)	C|G: 0.047 (5)
		Toscani in Italia (TSI)	C: 0.981 (210)	G: 0.019 (4)	C|C: 0.963 (103)	C|G: 0.037 (4)
	SAS, South Asian		C: 0.958 (937)	G: 0.042 (41)	C|C: 0.918 (449)	C|G: 0.080 (39)	G|G: 0.002 (1)
		Bengali from Bangladesh (BEB)	C: 0.953 (164)	G: 0.047 (8)	C|C: 0.907 (78)	C|G: 0.093 (8)
		Gujarati Indian from Houston, Texas (GIH)	C: 0.981 (202)	G: 0.019 (4)	C|C: 0.961 (99)	C|G: 0.039 (4)
		Indian Telugu from the UK (ITU)	C: 0.946 (193)	G: 0.054 (11)	C|C: 0.902 (92)	C|G: 0.088 (9)	G|G: 0.010 (1)
		Punjabi from Lahore, Pakistan (PJL)	C: 0.958 (184)	G: 0.042 (8)	C|C: 0.917 (88)	C|G: 0.083 (8)
		Sri Lankan Tamil from the UK (STU)	C: 0.951 (194)	G: 0.049 (10)	C|C: 0.902 (92)	C|G: 0.098 (10)
rs8137465	ALL, All individuals		T: 0.984 (4927)	C: 0.016 (81)	T|T: 0.968 (2424)	C|T: 0.032 (79)	C|C: 0.000399361022364217 (1)
	AFR, African		T: 0.995 (1315)	C: 0.005 (7)	T|T: 0.989 (654)	C|T: 0.011 (7)
		African Caribbeans in Barbados (ACB)	T: 0.990 (190)	C: 0.010 (2)	T|T: 0.979 (94)	C|T: 0.021 (2)
		Americans of African Ancestry in SouthWest USA (ASW)	T: 1.000 (122)		T|T: 1.000 (61)
		Esan in Nigeria (ESN)	T: 0.995 (197)	C: 0.005 (1)	T|T: 0.990 (98)	C|T: 0.010 (1)
		Gambian in Western Divisions in the Gambia (GWD)	T: 1.000 (226)		T|T: 1.000 (113)
		Luhya in Webuye, Kenya (LWK)	T: 0.985 (195)	C: 0.015 (3)	T|T: 0.970 (96)	C|T: 0.030 (3)
		Mende in Sierra Leone (MSL)	T: 1.000 (170)		T|T: 1.000 (85)
		Yoruba in Ibadan, Nigeria (YRI)	T: 0.995 (215)	C: 0.005 (1)	T|T: 0.991 (107)	C|T: 0.009 (1)
	AMR, Admixed American		T: 0.994 (690)	C: 0.006 (4)	T|T: 0.988 (343)	C|T: 0.012 (4)
		Colombians from Medellin, Colombia (CLM)	T: 0.979 (184)	C: 0.021 (4)	T|T: 0.957 (90)	C|T: 0.043 (4)
		Mexican Ancestry from Los Angeles USA (MXL)	T: 1.000 (128)		T|T: 1.000 (64)
		Peruvians from Lima, Peru (PEL)	T: 1.000 (170)		T|T: 1.000 (85)
		Puerto Ricans from Puerto Rico (PUR)	T: 1.000 (208)		T|T: 1.000 (104)
	EAS, East Asian		T: 0.983 (991)	C: 0.017 (17)	T|T: 0.966 (487)	C|T: 0.034 (17)
		Chinese Dai in Xishuangbanna, China (CDX)	T: 0.984 (183)	C: 0.016 (3)	T|T: 0.968 (90)	C|T: 0.032 (3)
		Han Chinese in Beijing, China (CHB)	T: 0.985 (203)	C: 0.015 (3)	T|T: 0.971 (100)	C|T: 0.029 (3)
		Southern Han Chinese (CHS)	T: 1.000 (210)		T|T: 1.000 (105)
		Japanese in Tokyo, Japan (JPT)	T: 0.966 (201)	C: 0.034 (7)	T|T: 0.933 (97)	C|T: 0.067 (7)
		Kinh in Ho Chi Minh City, Vietnam (KHV)	T: 0.980 (194)	C: 0.020 (4)	T|T: 0.960 (95)	C|T: 0.040 (4)
	EUR, European		T: 0.987 (993)	C: 0.013 (13)	T|T: 0.974 (490)	C|T: 0.026 (13)
		Utah Residents with Northern and Western European Ancestry (CEU)	T: 0.990 (196)	C: 0.010 (2)	T|T: 0.980 (97)	C|T: 0.020 (2)
		Finnish in Finland (FIN)	T: 1.000 (198)		T|T: 1.000 (99)
		British in England and Scotland (GBR)	T: 0.984 (179)	C: 0.016 (3)	T|T: 0.967 (88)	C|T: 0.033 (3)
		Iberian Population in Spain (IBS)	T: 0.981 (210)	C: 0.019 (4)	T|T: 0.963 (103)	C|T: 0.037 (4)
		Toscani in Italia (TSI)	T: 0.981 (210)	C: 0.019 (4)	T|T: 0.963 (103)	C|T: 0.037 (4)
	SAS, South Asian		T: 0.959 (938)	C: 0.041 (40)	T|T: 0.920 (450)	C|T: 0.078 (38)	C|C: 0.002 (1)
		Bengali from Bangladesh (BEB)	T: 0.953 (164)	C: 0.047 (8)	T|T: 0.907 (78)	C|T: 0.093 (8)
		Gujarati Indian from Houston, Texas (GIH)	T: 0.981 (202)	C: 0.019 (4)	T|T: 0.961 (99)	C|T: 0.039 (4)
		Indian Telugu from the UK (ITU)	T: 0.946 (193)	C: 0.054 (11)	T|T: 0.902 (92)	C|T: 0.088 (9)	C|C: 0.010 (1)
		Punjabi from Lahore, Pakistan (PJL)	T: 0.964 (185)	C: 0.036 (7)	T|T: 0.927 (89)	C|T: 0.073 (7)
		Sri Lankan Tamil from the UK (STU)	T: 0.951 (194)	C: 0.049 (10)	T|T: 0.902 (92)	C|T: 0.098 (10)
rs72646954	ALL, All individuals		T: 0.981 (4912)	C: 0.019 (96)	T|T: 0.962 (2410)	C|T: 0.037 (92)	C|C: 0.001 (2)
	AFR, African		T: 0.991 (1310)	C: 0.009 (12)	T|T: 0.982 (649)	C|T: 0.018 (12)
		African Caribbeans in Barbados (ACB)	T: 0.995 (191)	C: 0.005 (1)	T|T: 0.990 (95)	C|T: 0.010 (1)
		Americans of African Ancestry in SouthWest USA (ASW)	T: 0.984 (120)	C: 0.016 (2)	T|T: 0.967 (59)	C|T: 0.033 (2)
		Esan in Nigeria (ESN)	T: 0.990 (196)	C: 0.010 (2)	T|T: 0.980 (97)	C|T: 0.020 (2)
		Gambian in Western Divisions in the Gambia (GWD)	T: 0.996 (225)	C: 0.004 (1)	T|T: 0.991 (112)	C|T: 0.009 (1)
		Luhya in Webuye, Kenya (LWK)	T: 0.985 (195)	C: 0.015 (3)	T|T: 0.970 (96)	C|T: 0.030 (3)
		Mende in Sierra Leone (MSL)	T: 0.988 (168)	C: 0.012 (2)	T|T: 0.976 (83)	C|T: 0.024 (2)
		Yoruba in Ibadan, Nigeria (YRI)	T: 0.995 (215)	C: 0.005 (1)	T|T: 0.991 (107)	C|T: 0.009 (1)
	AMR, Admixed American		T: 0.996 (691)	C: 0.004 (3)	T|T: 0.991 (344)	C|T: 0.009 (3)
		Colombians from Medellin, Colombia (CLM)	T: 0.984 (185)	C: 0.016 (3)	T|T: 0.968 (91)	C|T: 0.032 (3)
		Mexican Ancestry from Los Angeles USA (MXL)	T: 1.000 (128)		T|T: 1.000 (64)
		Peruvians from Lima, Peru (PEL)	T: 1.000 (170)		T|T: 1.000 (85)
		Puerto Ricans from Puerto Rico (PUR)	T: 1.000 (208)		T|T: 1.000 (104)
	EAS, East Asian		T: 0.974 (982)	C: 0.026 (26)	T|T: 0.950 (479)	C|T: 0.048 (24)	C|C: 0.002 (1)
		Chinese Dai in Xishuangbanna, China (CDX)	T: 0.984 (183)	C: 0.016 (3)	T|T: 0.968 (90)	C|T: 0.032 (3)
		Han Chinese in Beijing, China (CHB)	T: 0.985 (203)	C: 0.015 (3)	T|T: 0.971 (100)	C|T: 0.029 (3)
		Southern Han Chinese (CHS)	T: 1.000 (210)		T|T: 1.000 (105)
		Japanese in Tokyo, Japan (JPT)	T: 0.923 (192)	C: 0.077 (16)	T|T: 0.856 (89)	C|T: 0.135 (14)	C|C: 0.010 (1)
		Kinh in Ho Chi Minh City, Vietnam (KHV)	T: 0.980 (194)	C: 0.020 (4)	T|T: 0.960 (95)	C|T: 0.040 (4)
	EUR, European		T: 0.986 (992)	C: 0.014 (14)	T|T: 0.972 (489)	C|T: 0.028 (14)
		Utah Residents with Northern and Western European Ancestry (CEU)	T: 0.990 (196)	C: 0.010 (2)	T|T: 0.980 (97)	C|T: 0.020 (2)
		Finnish in Finland (FIN)	T: 1.000 (198)		T|T: 1.000 (99)
		British in England and Scotland (GBR)	T: 0.984 (179)	C: 0.016 (3)	T|T: 0.967 (88)	C|T: 0.033 (3)
		Iberian Population in Spain (IBS)	T: 0.977 (209)	C: 0.023 (5)	T|T: 0.953 (102)	C|T: 0.047 (5)
		Toscani in Italia (TSI)	T: 0.981 (210)	C: 0.019 (4)	T|T: 0.963 (103)	C|T: 0.037 (4)
	SAS, South Asian		T: 0.958 (937)	C: 0.042 (41)	T|T: 0.918 (449)	C|T: 0.080 (39)	C|C: 0.002 (1)
		Bengali from Bangladesh (BEB)	T: 0.953 (164)	C: 0.047 (8)	T|T: 0.907 (78)	C|T: 0.093 (8)
		Gujarati Indian from Houston, Texas (GIH)	T: 0.981 (202)	C: 0.019 (4)	T|T: 0.961 (99)	C|T: 0.039 (4)
		Indian Telugu from the UK (ITU)	T: 0.946 (193)	C: 0.054 (11)	T|T: 0.902 (92)	C|T: 0.088 (9)	C|C: 0.010 (1)
		Punjabi from Lahore, Pakistan (PJL)	T: 0.958 (184)	C: 0.042 (8)	T|T: 0.917 (88)	C|T: 0.083 (8)
		Sri Lankan Tamil from the UK (STU)	T: 0.951 (194)	C: 0.049 (10)	T|T: 0.902 (92)	C|T: 0.098 (10)
rs80179718	ALL, All individuals		A: 0.981 (4912)	G: 0.019 (96)	A|A: 0.962 (2410)	A|G: 0.037 (92)	G|G: 0.001 (2)
	AFR, African		A: 0.991 (1310)	G: 0.009 (12)	A|A: 0.982 (649)	A|G: 0.018 (12)
		African Caribbeans in Barbados (ACB)	A: 0.995 (191)	G: 0.005 (1)	A|A: 0.990 (95)	A|G: 0.010 (1)
		Americans of African Ancestry in SouthWest USA (ASW)	A: 0.984 (120)	G: 0.016 (2)	A|A: 0.967 (59)	A|G: 0.033 (2)
		Esan in Nigeria (ESN)	A: 0.990 (196)	G: 0.010 (2)	A|A: 0.980 (97)	A|G: 0.020 (2)
		Gambian in Western Divisions in the Gambia (GWD)	A: 0.996 (225)	G: 0.004 (1)	A|A: 0.991 (112)	A|G: 0.009 (1)
		Luhya in Webuye, Kenya (LWK)	A: 0.985 (195)	G: 0.015 (3)	A|A: 0.970 (96)	A|G: 0.030 (3)
		Mende in Sierra Leone (MSL)	A: 0.988 (168)	G: 0.012 (2)	A|A: 0.976 (83)	A|G: 0.024 (2)
		Yoruba in Ibadan, Nigeria (YRI)	A: 0.995 (215)	G: 0.005 (1)	A|A: 0.991 (107)	A|G: 0.009 (1)
	AMR, Admixed American		A: 0.996 (691)	G: 0.004 (3)	A|A: 0.991 (344)	A|G: 0.009 (3)
		Colombians from Medellin, Colombia (CLM)	A: 0.984 (185)	G: 0.016 (3)	A|A: 0.968 (91)	A|G: 0.032 (3)
		Mexican Ancestry from Los Angeles USA (MXL)	A: 1.000 (128)		A|A: 1.000 (64)
		Peruvians from Lima, Peru (PEL)	A: 1.000 (170)		A|A: 1.000 (85)
		Puerto Ricans from Puerto Rico (PUR)	A: 1.000 (208)		A|A: 1.000 (104)
	EAS, East Asian		A: 0.974 (982)	G: 0.026 (26)	A|A: 0.950 (479)	A|G: 0.048 (24)	G|G: 0.002 (1)
		Chinese Dai in Xishuangbanna, China (CDX)	A: 0.984 (183)	G: 0.016 (3)	A|A: 0.968 (90)	A|G: 0.032 (3)
		Han Chinese in Beijing, China (CHB)	A: 0.985 (203)	G: 0.015 (3)	A|A: 0.971 (100)	A|G: 0.029 (3)
		Southern Han Chinese (CHS)	A: 1.000 (210)		A|A: 1.000 (105)
		Japanese in Tokyo, Japan (JPT)	A: 0.923 (192)	G: 0.077 (16)	A|A: 0.856 (89)	A|G: 0.135 (14)	G|G: 0.010 (1)
		Kinh in Ho Chi Minh City, Vietnam (KHV)	A: 0.980 (194)	G: 0.020 (4)	A|A: 0.960 (95)	A|G: 0.040 (4)
	EUR, European		A: 0.986 (992)	G: 0.014 (14)	A|A: 0.972 (489)	A|G: 0.028 (14)
		Utah Residents with Northern and Western European Ancestry (CEU)	A: 0.990 (196)	G: 0.010 (2)	A|A: 0.980 (97)	A|G: 0.020 (2)
		Finnish in Finland (FIN)	A: 1.000 (198)		A|A: 1.000 (99)
		British in England and Scotland (GBR)	A: 0.984 (179)	G: 0.016 (3)	A|A: 0.967 (88)	A|G: 0.033 (3)
		Iberian Population in Spain (IBS)	A: 0.977 (209)	G: 0.023 (5)	A|A: 0.953 (102)	A|G: 0.047 (5)
		Toscani in Italia (TSI)	A: 0.981 (210)	G: 0.019 (4)	A|A: 0.963 (103)	A|G: 0.037 (4)
	SAS, South Asian		A: 0.958 (937)	G: 0.042 (41)	A|A: 0.918 (449)	A|G: 0.080 (39)	G|G: 0.002 (1)
		Bengali from Bangladesh (BEB)	A: 0.953 (164)	G: 0.047 (8)	A|A: 0.907 (78)	A|G: 0.093 (8)
		Gujarati Indian from Houston, Texas (GIH)	A: 0.981 (202)	G: 0.019 (4)	A|A: 0.961 (99)	A|G: 0.039 (4)
		Indian Telugu from the UK (ITU)	A: 0.946 (193)	G: 0.054 (11)	A|A: 0.902 (92)	A|G: 0.088 (9)	G|G: 0.010 (1)
		Punjabi from Lahore, Pakistan (PJL)	A: 0.958 (184)	G: 0.042 (8)	A|A: 0.917 (88)	A|G: 0.083 (8)
		Sri Lankan Tamil from the UK (STU)	A: 0.951 (194)	G: 0.049 (10)	A|A: 0.902 (92)	A|G: 0.098 (10)
rs41300444	ALL, All individuals		A: 0.984 (4928)	G: 0.016 (80)	A|A: 0.968 (2425)	A|G: 0.031 (78)	G|G: 0.000399361022364217 (1)
	AFR, African		A: 1.000 (1322)		A|A: 1.000 (661)
		African Caribbeans in Barbados (ACB)	A: 1.000 (192)		A|A: 1.000 (96)
		Americans of African Ancestry in SouthWest USA (ASW)	A: 1.000 (122)		A|A: 1.000 (61)
		Esan in Nigeria (ESN)	A: 1.000 (198)		A|A: 1.000 (99)
		Gambian in Western Divisions in the Gambia (GWD)	A: 1.000 (226)		A|A: 1.000 (113)
		Luhya in Webuye, Kenya (LWK)	A: 1.000 (198)		A|A: 1.000 (99)
		Mende in Sierra Leone (MSL)	A: 1.000 (170)		A|A: 1.000 (85)
		Yoruba in Ibadan, Nigeria (YRI)	A: 1.000 (216)		A|A: 1.000 (108)
	AMR, Admixed American		A: 0.997 (692)	G: 0.003 (2)	A|A: 0.994 (345)	A|G: 0.006 (2)
		Colombians from Medellin, Colombia (CLM)	A: 0.989 (186)	G: 0.011 (2)	A|A: 0.979 (92)	A|G: 0.021 (2)
		Mexican Ancestry from Los Angeles USA (MXL)	A: 1.000 (128)		A|A: 1.000 (64)
		Peruvians from Lima, Peru (PEL)	A: 1.000 (170)		A|A: 1.000 (85)
		Puerto Ricans from Puerto Rico (PUR)	A: 1.000 (208)		A|A: 1.000 (104)
	EAS, East Asian		A: 0.978 (986)	G: 0.022 (22)	A|A: 0.956 (482)	A|G: 0.044 (22)
		Chinese Dai in Xishuangbanna, China (CDX)	A: 0.984 (183)	G: 0.016 (3)	A|A: 0.968 (90)	A|G: 0.032 (3)
		Han Chinese in Beijing, China (CHB)	A: 0.985 (203)	G: 0.015 (3)	A|A: 0.971 (100)	A|G: 0.029 (3)
		Southern Han Chinese (CHS)	A: 1.000 (210)		A|A: 1.000 (105)
		Japanese in Tokyo, Japan (JPT)	A: 0.942 (196)	G: 0.058 (12)	A|A: 0.885 (92)	A|G: 0.115 (12)
		Kinh in Ho Chi Minh City, Vietnam (KHV)	A: 0.980 (194)	G: 0.020 (4)	A|A: 0.960 (95)	A|G: 0.040 (4)
	EUR, European		A: 0.986 (992)	G: 0.014 (14)	A|A: 0.972 (489)	A|G: 0.028 (14)
		Utah Residents with Northern and Western European Ancestry (CEU)	A: 0.990 (196)	G: 0.010 (2)	A|A: 0.980 (97)	A|G: 0.020 (2)
		Finnish in Finland (FIN)	A: 1.000 (198)		A|A: 1.000 (99)
		British in England and Scotland (GBR)	A: 0.984 (179)	G: 0.016 (3)	A|A: 0.967 (88)	A|G: 0.033 (3)
		Iberian Population in Spain (IBS)	A: 0.977 (209)	G: 0.023 (5)	A|A: 0.953 (102)	A|G: 0.047 (5)
		Toscani in Italia (TSI)	A: 0.981 (210)	G: 0.019 (4)	A|A: 0.963 (103)	A|G: 0.037 (4)
	SAS, South Asian		A: 0.957 (936)	G: 0.043 (42)	A|A: 0.916 (448)	A|G: 0.082 (40)	G|G: 0.002 (1)
		Bengali from Bangladesh (BEB)	A: 0.953 (164)	G: 0.047 (8)	A|A: 0.907 (78)	A|G: 0.093 (8)
		Gujarati Indian from Houston, Texas (GIH)	A: 0.976 (201)	G: 0.024 (5)	A|A: 0.951 (98)	A|G: 0.049 (5)
		Indian Telugu from the UK (ITU)	A: 0.946 (193)	G: 0.054 (11)	A|A: 0.902 (92)	A|G: 0.088 (9)	G|G: 0.010 (1)
		Punjabi from Lahore, Pakistan (PJL)	A: 0.958 (184)	G: 0.042 (8)	A|A: 0.917 (88)	A|G: 0.083 (8)
		Sri Lankan Tamil from the UK (STU)	A: 0.951 (194)	G: 0.049 (10)	A|A: 0.902 (92)	A|G: 0.098 (10)
rs41300472	ALL, All individuals		T: 0.984 (4928)	C: 0.016 (80)	T|T: 0.968 (2425)	C|T: 0.031 (78)	C|C: 0.000399361022364217 (1)
	AFR, African		T: 1.000 (1322)		T|T: 1.000 (661)
		African Caribbeans in Barbados (ACB)	T: 1.000 (192)		T|T: 1.000 (96)
		Americans of African Ancestry in SouthWest USA (ASW)	T: 1.000 (122)		T|T: 1.000 (61)
		Esan in Nigeria (ESN)	T: 1.000 (198)		T|T: 1.000 (99)
		Gambian in Western Divisions in the Gambia (GWD)	T: 1.000 (226)		T|T: 1.000 (113)
		Luhya in Webuye, Kenya (LWK)	T: 1.000 (198)		T|T: 1.000 (99)
		Mende in Sierra Leone (MSL)	T: 1.000 (170)		T|T: 1.000 (85)
		Yoruba in Ibadan, Nigeria (YRI)	T: 1.000 (216)		T|T: 1.000 (108)
	AMR, Admixed American		T: 0.997 (692)	C: 0.003 (2)	T|T: 0.994 (345)	C|T: 0.006 (2)
		Colombians from Medellin, Colombia (CLM)	T: 0.989 (186)	C: 0.011 (2)	T|T: 0.979 (92)	C|T: 0.021 (2)
		Mexican Ancestry from Los Angeles USA (MXL)	T: 1.000 (128)		T|T: 1.000 (64)
		Peruvians from Lima, Peru (PEL)	T: 1.000 (170)		T|T: 1.000 (85)
		Puerto Ricans from Puerto Rico (PUR)	T: 1.000 (208)		T|T: 1.000 (104)
	EAS, East Asian		T: 0.978 (986)	C: 0.022 (22)	T|T: 0.956 (482)	C|T: 0.044 (22)
		Chinese Dai in Xishuangbanna, China (CDX)	T: 0.984 (183)	C: 0.016 (3)	T|T: 0.968 (90)	C|T: 0.032 (3)
		Han Chinese in Beijing, China (CHB)	T: 0.985 (203)	C: 0.015 (3)	T|T: 0.971 (100)	C|T: 0.029 (3)
		Southern Han Chinese (CHS)	T: 1.000 (210)		T|T: 1.000 (105)
		Japanese in Tokyo, Japan (JPT)	T: 0.942 (196)	C: 0.058 (12)	T|T: 0.885 (92)	C|T: 0.115 (12)
		Kinh in Ho Chi Minh City, Vietnam (KHV)	T: 0.980 (194)	C: 0.020 (4)	T|T: 0.960 (95)	C|T: 0.040 (4)
	EUR, European		T: 0.985 (991)	C: 0.015 (15)	T|T: 0.970 (488)	C|T: 0.030 (15)
		Utah Residents with Northern and Western European Ancestry (CEU)	T: 0.990 (196)	C: 0.010 (2)	T|T: 0.980 (97)	C|T: 0.020 (2)
		Finnish in Finland (FIN)	T: 1.000 (198)		T|T: 1.000 (99)
		British in England and Scotland (GBR)	T: 0.984 (179)	C: 0.016 (3)	T|T: 0.967 (88)	C|T: 0.033 (3)
		Iberian Population in Spain (IBS)	T: 0.972 (208)	C: 0.028 (6)	T|T: 0.944 (101)	C|T: 0.056 (6)
		Toscani in Italia (TSI)	T: 0.981 (210)	C: 0.019 (4)	T|T: 0.963 (103)	C|T: 0.037 (4)
	SAS, South Asian		T: 0.958 (937)	C: 0.042 (41)	T|T: 0.918 (449)	C|T: 0.080 (39)	C|C: 0.002 (1)
		Bengali from Bangladesh (BEB)	T: 0.959 (165)	C: 0.041 (7)	T|T: 0.919 (79)	C|T: 0.081 (7)
		Gujarati Indian from Houston, Texas (GIH)	T: 0.976 (201)	C: 0.024 (5)	T|T: 0.951 (98)	C|T: 0.049 (5)
		Indian Telugu from the UK (ITU)	T: 0.946 (193)	C: 0.054 (11)	T|T: 0.902 (92)	C|T: 0.088 (9)	C|C: 0.010 (1)
		Punjabi from Lahore, Pakistan (PJL)	T: 0.958 (184)	C: 0.042 (8)	T|T: 0.917 (88)	C|T: 0.083 (8)
		Sri Lankan Tamil from the UK (STU)	T: 0.951 (194)	C: 0.049 (10)	T|T: 0.902 (92)	C|T: 0.098 (10)
rs41297812	ALL, All individuals		C: 0.982 (4920)	T: 0.018 (88)	C|C: 0.966 (2418)	C|T: 0.034 (84)	T|T: 0.001 (2)
	AFR, African		C: 0.997 (1318)	T: 0.003 (4)	C|C: 0.994 (657)	C|T: 0.006 (4)
		African Caribbeans in Barbados (ACB)	C: 0.990 (190)	T: 0.010 (2)	C|C: 0.979 (94)	C|T: 0.021 (2)
		Americans of African Ancestry in SouthWest USA (ASW)	C: 1.000 (122)		C|C: 1.000 (61)
		Esan in Nigeria (ESN)	C: 1.000 (198)		C|C: 1.000 (99)
		Gambian in Western Divisions in the Gambia (GWD)	C: 1.000 (226)		C|C: 1.000 (113)
		Luhya in Webuye, Kenya (LWK)	C: 0.995 (197)	T: 0.005 (1)	C|C: 0.990 (98)	C|T: 0.010 (1)
		Mende in Sierra Leone (MSL)	C: 1.000 (170)		C|C: 1.000 (85)
		Yoruba in Ibadan, Nigeria (YRI)	C: 0.995 (215)	T: 0.005 (1)	C|C: 0.991 (107)	C|T: 0.009 (1)
	AMR, Admixed American		C: 0.997 (692)	T: 0.003 (2)	C|C: 0.994 (345)	C|T: 0.006 (2)
		Colombians from Medellin, Colombia (CLM)	C: 0.989 (186)	T: 0.011 (2)	C|C: 0.979 (92)	C|T: 0.021 (2)
		Mexican Ancestry from Los Angeles USA (MXL)	C: 1.000 (128)		C|C: 1.000 (64)
		Peruvians from Lima, Peru (PEL)	C: 1.000 (170)		C|C: 1.000 (85)
		Puerto Ricans from Puerto Rico (PUR)	C: 1.000 (208)		C|C: 1.000 (104)
	EAS, East Asian		C: 0.974 (982)	T: 0.026 (26)	C|C: 0.948 (478)	C|T: 0.052 (26)
		Chinese Dai in Xishuangbanna, China (CDX)	C: 0.984 (183)	T: 0.016 (3)	C|C: 0.968 (90)	C|T: 0.032 (3)
		Han Chinese in Beijing, China (CHB)	C: 0.985 (203)	T: 0.015 (3)	C|C: 0.971 (100)	C|T: 0.029 (3)
		Southern Han Chinese (CHS)	C: 1.000 (210)		C|C: 1.000 (105)
		Japanese in Tokyo, Japan (JPT)	C: 0.923 (192)	T: 0.077 (16)	C|C: 0.846 (88)	C|T: 0.154 (16)
		Kinh in Ho Chi Minh City, Vietnam (KHV)	C: 0.980 (194)	T: 0.020 (4)	C|C: 0.960 (95)	C|T: 0.040 (4)
	EUR, European		C: 0.986 (992)	T: 0.014 (14)	C|C: 0.972 (489)	C|T: 0.028 (14)
		Utah Residents with Northern and Western European Ancestry (CEU)	C: 0.990 (196)	T: 0.010 (2)	C|C: 0.980 (97)	C|T: 0.020 (2)
		Finnish in Finland (FIN)	C: 1.000 (198)		C|C: 1.000 (99)
		British in England and Scotland (GBR)	C: 0.984 (179)	T: 0.016 (3)	C|C: 0.967 (88)	C|T: 0.033 (3)
		Iberian Population in Spain (IBS)	C: 0.977 (209)	T: 0.023 (5)	C|C: 0.953 (102)	C|T: 0.047 (5)
		Toscani in Italia (TSI)	C: 0.981 (210)	T: 0.019 (4)	C|C: 0.963 (103)	C|T: 0.037 (4)
	SAS, South Asian		C: 0.957 (936)	T: 0.043 (42)	C|C: 0.918 (449)	C|T: 0.078 (38)	T|T: 0.004 (2)
		Bengali from Bangladesh (BEB)	C: 0.948 (163)	T: 0.052 (9)	C|C: 0.895 (77)	C|T: 0.105 (9)
		Gujarati Indian from Houston, Texas (GIH)	C: 0.976 (201)	T: 0.024 (5)	C|C: 0.951 (98)	C|T: 0.049 (5)
		Indian Telugu from the UK (ITU)	C: 0.941 (192)	T: 0.059 (12)	C|C: 0.902 (92)	C|T: 0.078 (8)	T|T: 0.020 (2)
		Punjabi from Lahore, Pakistan (PJL)	C: 0.964 (185)	T: 0.036 (7)	C|C: 0.927 (89)	C|T: 0.073 (7)
		Sri Lankan Tamil from the UK (STU)	C: 0.956 (195)	T: 0.044 (9)	C|C: 0.912 (93)	C|T: 0.088 (9)
rs1978060	ALL, All individuals		A: 0.432 (2163)	G: 0.568 (2845)	A|A: 0.219 (549)	A|G: 0.425 (1065)	G|G: 0.355 (890)
	AFR, African		A: 0.206 (272)	G: 0.794 (1050)	A|A: 0.039 (26)	A|G: 0.333 (220)	G|G: 0.628 (415)
		African Caribbeans in Barbados (ACB)	A: 0.318 (61)	G: 0.682 (131)	A|A: 0.115 (11)	A|G: 0.406 (39)	G|G: 0.479 (46)
		Americans of African Ancestry in SouthWest USA (ASW)	A: 0.311 (38)	G: 0.689 (84)	A|A: 0.082 (5)	A|G: 0.459 (28)	G|G: 0.459 (28)
		Esan in Nigeria (ESN)	A: 0.152 (30)	G: 0.848 (168)	A|A: 0.020 (2)	A|G: 0.263 (26)	G|G: 0.717 (71)
		Gambian in Western Divisions in the Gambia (GWD)	A: 0.115 (26)	G: 0.885 (200)		A|G: 0.230 (26)	G|G: 0.770 (87)
		Luhya in Webuye, Kenya (LWK)	A: 0.207 (41)	G: 0.793 (157)	A|A: 0.030 (3)	A|G: 0.354 (35)	G|G: 0.616 (61)
		Mende in Sierra Leone (MSL)	A: 0.171 (29)	G: 0.829 (141)	A|A: 0.012 (1)	A|G: 0.318 (27)	G|G: 0.671 (57)
		Yoruba in Ibadan, Nigeria (YRI)	A: 0.218 (47)	G: 0.782 (169)	A|A: 0.037 (4)	A|G: 0.361 (39)	G|G: 0.602 (65)
	AMR, Admixed American		A: 0.520 (361)	G: 0.480 (333)	A|A: 0.274 (95)	A|G: 0.493 (171)	G|G: 0.233 (81)
		Colombians from Medellin, Colombia (CLM)	A: 0.479 (90)	G: 0.521 (98)	A|A: 0.213 (20)	A|G: 0.532 (50)	G|G: 0.255 (24)
		Mexican Ancestry from Los Angeles USA (MXL)	A: 0.539 (69)	G: 0.461 (59)	A|A: 0.266 (17)	A|G: 0.547 (35)	G|G: 0.188 (12)
		Peruvians from Lima, Peru (PEL)	A: 0.659 (112)	G: 0.341 (58)	A|A: 0.424 (36)	A|G: 0.471 (40)	G|G: 0.106 (9)
		Puerto Ricans from Puerto Rico (PUR)	A: 0.433 (90)	G: 0.567 (118)	A|A: 0.212 (22)	A|G: 0.442 (46)	G|G: 0.346 (36)
	EAS, East Asian		A: 0.592 (597)	G: 0.408 (411)	A|A: 0.361 (182)	A|G: 0.462 (233)	G|G: 0.177 (89)
		Chinese Dai in Xishuangbanna, China (CDX)	A: 0.570 (106)	G: 0.430 (80)	A|A: 0.344 (32)	A|G: 0.452 (42)	G|G: 0.204 (19)
		Han Chinese in Beijing, China (CHB)	A: 0.636 (131)	G: 0.364 (75)	A|A: 0.398 (41)	A|G: 0.476 (49)	G|G: 0.126 (13)
		Southern Han Chinese (CHS)	A: 0.571 (120)	G: 0.429 (90)	A|A: 0.333 (35)	A|G: 0.476 (50)	G|G: 0.190 (20)
		Japanese in Tokyo, Japan (JPT)	A: 0.582 (121)	G: 0.418 (87)	A|A: 0.385 (40)	A|G: 0.394 (41)	G|G: 0.221 (23)
		Kinh in Ho Chi Minh City, Vietnam (KHV)	A: 0.601 (119)	G: 0.399 (79)	A|A: 0.343 (34)	A|G: 0.515 (51)	G|G: 0.141 (14)
	EUR, European		A: 0.368 (370)	G: 0.632 (636)	A|A: 0.153 (77)	A|G: 0.429 (216)	G|G: 0.417 (210)
		Utah Residents with Northern and Western European Ancestry (CEU)	A: 0.343 (68)	G: 0.657 (130)	A|A: 0.152 (15)	A|G: 0.384 (38)	G|G: 0.465 (46)
		Finnish in Finland (FIN)	A: 0.333 (66)	G: 0.667 (132)	A|A: 0.121 (12)	A|G: 0.424 (42)	G|G: 0.455 (45)
		British in England and Scotland (GBR)	A: 0.291 (53)	G: 0.709 (129)	A|A: 0.099 (9)	A|G: 0.385 (35)	G|G: 0.516 (47)
		Iberian Population in Spain (IBS)	A: 0.435 (93)	G: 0.565 (121)	A|A: 0.187 (20)	A|G: 0.495 (53)	G|G: 0.318 (34)
		Toscani in Italia (TSI)	A: 0.421 (90)	G: 0.579 (124)	A|A: 0.196 (21)	A|G: 0.449 (48)	G|G: 0.355 (38)
	SAS, South Asian		A: 0.576 (563)	G: 0.424 (415)	A|A: 0.346 (169)	A|G: 0.460 (225)	G|G: 0.194 (95)
		Bengali from Bangladesh (BEB)	A: 0.657 (113)	G: 0.343 (59)	A|A: 0.395 (34)	A|G: 0.523 (45)	G|G: 0.081 (7)
		Gujarati Indian from Houston, Texas (GIH)	A: 0.549 (113)	G: 0.451 (93)	A|A: 0.282 (29)	A|G: 0.534 (55)	G|G: 0.184 (19)
		Indian Telugu from the UK (ITU)	A: 0.618 (126)	G: 0.382 (78)	A|A: 0.441 (45)	A|G: 0.353 (36)	G|G: 0.206 (21)
		Punjabi from Lahore, Pakistan (PJL)	A: 0.552 (106)	G: 0.448 (86)	A|A: 0.323 (31)	A|G: 0.458 (44)	G|G: 0.219 (21)
		Sri Lankan Tamil from the UK (STU)	A: 0.515 (105)	G: 0.485 (99)	A|A: 0.294 (30)	A|G: 0.441 (45)	G|G: 0.265 (27)
Data were taken from 1000 Genomes Project Phase 3 using Ensemble.

## Sheet: Table S3 
Table S3. Genetically associated SNPs (LD r2 > 0.8) interacting with SNP rs41298798 via three-dimensional chromatin loops.
SNP ID	Population	Lead SNP	LD (r2)	Loop type	Cell type	Tissue
rs41298798
rs8137465	EUR	rs41298798	0.927636	Within loop	NHEK IMR90 HUVEC HMEC GM12878 HepG2 KBM7 THP1 HAP1 SKMEL5 PANC1 LNCaP Caki2 H1-NPC HCT116	Liver, Blood, Breast, Blood vessel, Lung, Skin, Spleen, Pancreas
	SAS	rs41298798	0.924272	Within loop	NHEK IMR90 HUVEC HMEC GM12878 HepG2 KBM7 THP1 HAP1 SKMEL5 PANC1 LNCaP Caki2 H1-NPC HCT116	Liver, Blood, Breast, Blood vessel, Lung, Skin, Spleen, Pancreas
rs72646954	EAS	rs41298798	1	Within loop	NHEK IMR90 HUVEC HMEC GM12878 HepG2 A549 HCT116 KBM7 THP1 HAP1 T47D SKMEL5 RPMI7951 PANC1 LNCAP Caki2 H1-NPC	Liver, Blood, Breast, Blood vessel, Lung, Skin, Spleen, Psoas, Pancreas, Epithelium, Aorta
	EUR	rs41298798	1	Within loop	NHEK IMR90 HUVEC HMEC GM12878 HepG2 A549 HCT116 KBM7 THP1 HAP1 T47D SKMEL5 RPMI7951 PANC1 LNCAP Caki2 H1-NPC	Liver, Blood, Breast, Blood vessel, Lung, Skin, Spleen, Psoas, Pancreas, Epithelium, Aorta
	SAS	rs41298798	1	Within loop	NHEK IMR90 HUVEC HMEC GM12878 HepG2 A549 HCT116 KBM7 THP1 HAP1 T47D SKMEL5 RPMI7951 PANC1 LNCAP Caki2 H1-NPC	Liver, Blood, Breast, Blood vessel, Lung, Skin, Spleen, Psoas, Pancreas, Epithelium, Aorta
rs80179718	EAS	rs41298798	1	Within loop	NHEK IMR90 HUVEC HMEC GM12878 HepG2 A549 HCT116 KBM7 THP1 HAP1 T47D SKMEL5 RPMI7951 PANC1 LNCAP Caki2 H1-NPC	Liver, Blood, Breast, Blood vessel, Lung, Skin, Spleen, Psoas, Pancreas, Epithelium, Aorta
	EUR	rs41298798	1	Within loop	NHEK IMR90 HUVEC HMEC GM12878 HepG2 A549 HCT116 KBM7 THP1 HAP1 T47D SKMEL5 RPMI7951 PANC1 LNCAP Caki2 H1-NPC	Liver, Blood, Breast, Blood vessel, Lung, Skin, Spleen, Psoas, Pancreas, Epithelium, Aorta
	SAS	rs41298798	1	Within loop	NHEK IMR90 HUVEC HMEC GM12878 HepG2 A549 HCT116 KBM7 THP1 HAP1 T47D SKMEL5 RPMI7951 PANC1 LNCAP Caki2 H1-NPC	Liver, Blood, Breast, Blood vessel, Lung, Skin, Spleen, Psoas, Pancreas, Epithelium, Aorta
rs41300444	AMR	rs41298798	1	Within loop	NHEK IMR90 HUVEC HMEC GM12878 HepG2 A549 HCT116 KBM7 THP1 HAP1 T47D SKMEL5 RPMI7951 PANC1 LNCAP Caki2 H1-NPC	Liver, Blood, Breast, Blood vessel, Lung, Skin, Spleen, Psoas, Pancreas, Epithelium, Aorta
	EAS	rs41298798	0.842721	Within loop	NHEK IMR90 HUVEC HMEC GM12878 HepG2 A549 HCT116 KBM7 THP1 HAP1 T47D SKMEL5 RPMI7951 PANC1 LNCAP Caki2 H1-NPC	Liver, Blood, Breast, Blood vessel, Lung, Skin, Spleen, Psoas, Pancreas, Epithelium, Aorta
	EUR	rs41298798	1	Within loop	NHEK IMR90 HUVEC HMEC GM12878 HepG2 A549 HCT116 KBM7 THP1 HAP1 T47D SKMEL5 RPMI7951 PANC1 LNCAP Caki2 H1-NPC	Liver, Blood, Breast, Blood vessel, Lung, Skin, Spleen, Psoas, Pancreas, Epithelium, Aorta
	SAS	rs41298798	0.975149	Within loop	NHEK IMR90 HUVEC HMEC GM12878 HepG2 A549 HCT116 KBM7 THP1 HAP1 T47D SKMEL5 RPMI7951 PANC1 LNCAP Caki2 H1-NPC	Liver, Blood, Breast, Blood vessel, Lung, Skin, Spleen, Psoas, Pancreas, Epithelium, Aorta
rs41300472	AMR	rs41298798	1	Within loop	NHEK IMR90 HUVEC HMEC GM12878 HepG2 A549 HCT116 KBM7 THP1 HAP1 T47D SKMEL5 RPMI7951 PANC1 LNCAP Caki2 H1-NPC	Liver, Blood, Breast, Blood vessel, Lung, Skin, Spleen, Psoas, Pancreas, Epithelium, Aorta
	EAS	rs41298798	0.842721	Within loop	NHEK IMR90 HUVEC HMEC GM12878 HepG2 A549 HCT116 KBM7 THP1 HAP1 T47D SKMEL5 RPMI7951 PANC1 LNCAP Caki2 H1-NPC	Liver, Blood, Breast, Blood vessel, Lung, Skin, Spleen, Psoas, Pancreas, Epithelium, Aorta
	EUR	rs41298798	0.932392	Within loop	NHEK IMR90 HUVEC HMEC GM12878 HepG2 A549 HCT116 KBM7 THP1 HAP1 T47D SKMEL5 RPMI7951 PANC1 LNCAP Caki2 H1-NPC	Liver, Blood, Breast, Blood vessel, Lung, Skin, Spleen, Psoas, Pancreas, Epithelium, Aorta
	SAS	rs41298798	0.949683	Within loop	NHEK IMR90 HUVEC HMEC GM12878 HepG2 A549 HCT116 KBM7 THP1 HAP1 T47D SKMEL5 RPMI7951 PANC1 LNCAP Caki2 H1-NPC	Liver, Blood, Breast, Blood vessel, Lung, Skin, Spleen, Psoas, Pancreas, Epithelium, Aorta
rs41297812	AMR	rs41298798	1	Within loop	NHEK IMR90 HUVEC HMEC GM12878 HepG2 A549 HCT116 KBM7 THP1 HAP1 T47D SKMEL5 RPMI7951 PANC1 LNCAP Caki2 H1-NPC	Liver, Blood, Breast, Blood vessel, Lung, Skin, Spleen, Psoas, Pancreas, Epithelium, Aorta
	EUR	rs41298798	0.860238	Within loop	NHEK IMR90 HUVEC HMEC GM12878 HepG2 A549 HCT116 KBM7 THP1 HAP1 T47D SKMEL5 RPMI7951 PANC1 LNCAP Caki2 H1-NPC	Liver, Blood, Breast, Blood vessel, Lung, Skin, Spleen, Psoas, Pancreas, Epithelium, Aorta
Data were taken from 3DSNP v2.1.
LD, linkage disequilibrium; EUR, European; SAS, South Asian; EAS, East Asian; AMR, Admixed American.

## Sheet: Table S4
Table S4. Skull base, vertebrae, and neck phenotypes of Neanderthals, individuals with DGS/VCFS, and Tbx1-knockout mice.
	Skull base, vertebrae, and neck phenotypes							References
	Skull base (Basicranium)	Vetrebral column	Limb	Pharynx	Larynx	Airway		OMIM	Monarch initiative	PubMed ID (PMID)
Neanderthals (compared to modern humans)
								Skull base, vertebrae, and neck phenotypes of Neanderthals
Anomalies	Platybasia	Dysmorphic cervical vertebrae	Neonatal short-limb	Broad palate and alveolar processes (relative to length)	NA	NA		NA	NA	23541382
	Fairly unflexed ectobasicranium (a flatter basicranium)	C1 anterior cleft	Distal shortening of limbs							19805258
		C1 posterior cleft	Disproportionate shortening of the tibia	Persistence of an open premaxillary suture	Hyoid bones are almost identical to those in modern humans					﻿31539495
	Wide cranial base relative to endocranial volume	C2 bilateral asymmetry	Short lower limbs							2248373
	Larger length of anterior cranial base	Shortest odontoid height (C2)	Severe short-limb dwarfism							﻿30804177
	Longer anterior sphenoid length	Fusion of C1–C2	Short tibia							23154836
	Shorter length of posterior cranial base	Fusion of C2–C3	﻿Relatively short arm							24491377
	Decreased cranial base ossification	Lower dorsal craniocaudal dimensions (height) of the C2–C7 vertebral bodies ﻿	Short forearm							﻿22341317
	Anteroposteriorly elongated foramen magnum	Horizontal lower cervical spinous processes								﻿10444349
	Large foramen magnum	Reduced disc space	Slender ulna
	Large juxtamastoid eminence	Platyspondyly
	Relatively small mastoid process	Thoracic platyspondyly
		T12 posterior cleft
Other characteristics		Short neck	Neonatal short stature
		Baastrup’s disease (kissing spine)
		Interspinous bursitis of the spinous processes
		Degenerative upper thoratic scoliosis
		Degenerative cervical scoliosis
	Skull base traits of Neanderthals	Vetrebral traits of Neanderthals	Limb traits of Neanderthals	Pharynx traits of Neanderthals	Larynx traits of Neanderthals	Airway traits of Neanderthals
References	PMID	PMID	PMID	PMID	PMID
	19805258	23541382	19805258	﻿22341317	2248373	NA
	﻿31539495	﻿30804177	25819346	﻿10444349
	2248373	23154836	21762953
		24491377
		30737446
DGS/VCFS
								Skull base, vertebrae, and neck phenotypes of DGS/VCFS
Anomalies	Platybasia (﻿flattening of the base of the skull)	Atlas (C1) variations (dysmorphic shape, open posterior arch, and occipitalization)		Abnormality of the pharynx	Laryngeal atresia	Airway malacia (﻿Tracheomalacia, Laryngomalacia, Bronchomalacia)		# 188400	HGNC:11592	﻿15292424
	Obtuse cranial base angles	Hypoplastic or anomalous C1 (Dysmorphic C1)	Slender hands and digits	Cleft palate (Submucous cleft palate)	Laryngeal stenosis	Short trachea with reduced numbers of tracheal rings		# 192430		﻿24003836
		Reduced ﻿atlas (C1) lengths			Laryngomalacia	Tracheoesophageal fistula		# 217095		﻿23034814
	Long anterior cranial base	Anterior arch cleft of C1		Wider velopharynx	Laryngeal cleft	Aberrant tracheal bronchus				﻿10191425
	Short posterior cranial base	Open posterior arch of C1								﻿9350810
		Axis (C2) variations (upswept lamina, and posterior elements)		Shorter hard palate length	Laryngeal web (glottic web, subglottic web)	Subglottic stenosis				﻿11853243
	Basilar impression	Upswept C2 lamina		Greater pharyngeal dimensions (﻿osseous pharyngeal depth: posterior nasal spine to the anterior body of C1)	Vocal fold abnormalities	Tracheal stenosis				15578625
		Dysmorphic dens (odontoid process) of C2								16208694
	Downward displacement of the skull base at the foramen magnum	﻿Axis (C2): less vertical dens (obtuse ﻿atlanto-dental angle)		Wide in the nasopharyngeal area	Reduced length of the hyoid bone					31038278
		Fusion of C1–C2		Narrow in the hypopharyngeal area	Delayed development of the hyoid bone					﻿27604838
	Anteroposteriorly elongated foramen magnum	Fusion of C2–C3			Invisible hyoid ossification center					27837421
	Large foramen magnum	Hypoplastic cervical vertebral body								﻿10718420
										﻿17950858
		Platyspondyly								﻿17101025
										﻿9382145
		Thoracic ‘‘butterfly’’ vertebral body								﻿16854203
		Thoracic hemivertebral body								36090132
		Thoracic and lumbar coronal vertebral clefts								36335759
Other characteristics		Short neck	Short stature
		Scoliosis
		Degenerative disc disease
	Skull base traits of DGS/VCFS	Vetrebral traits of DGS/VCFS	Limb traits of DGS/VCFS	Pharynx traits of DGS/VCFS	Larynx traits of DGS/VCFS	Airway traits of DGS/VCFS
References	PMID	PMID	OMIM	PMID	PMID	PMID
	﻿15292424	﻿15292424	# 188400	﻿16854203	36090132	36335759
	﻿16854203	﻿9382145	# 192430	﻿17101025	36335759
	﻿17101025	﻿10191425		﻿9350810	﻿17101025
		﻿17101025			﻿9350810
	This study	﻿16854203
		16208694
Tbx1-knockout mice
								Skull base, vertebrae, and neck phenotypes of Tbx1-knockout mice
Anomalies	Abnormal fusion of the basioccipital and basisphenoid bones	Abnormal cervical atlas (C1) morphology		Pharynx hypoplasia	Small thyroid cartilage	NA		NA	NA	﻿11242049
	Abnormal presphenoid bone morphology	Absence of the anterior arch of the atlas (C1)		Cleft palate (Submucous cleft palate)	Small cricoid cartilage					11242110
	Abnormal basioccipital bone morphology			Abnormal intraoral epithelial adhesion	Abnormal thyroid cartilage morphology					15469978
				Persistence of an open premaxillary suture (TBX1loxP/KO;KRT14-Cre)						15190012
										15652707
	Platybasia (skull base flattening)	Axis (C2): less vertical dens (odontoid process)	Distal shortening of limbs	Abnormality of the pharynx	Very small hyoid bone					16600992
	Anteroposteriorly elongated foramen magnum (Large foramen magnum)	Reduced ﻿atlas (C1) lengths		Narrow in the oropharyngeal area						16914493
	Shorter length of posterior cranial base	Dysmorphic cervical vertebrae (C2)		Narrow in the hypopharyngeal area	Abnormal hyoid bone morphology					22371266
	Basilar impression	Lower dorsal craniocaudal dimensions (height) of the C2–C7 vertebral bodies ﻿			Hyoid bone hypoplasia					25209980
		Hypoplastic cervical vertebral body								﻿32442036
		Flattened vertebral bodies								16452092
Other characteristics		Short neck	Neonatal short stature							This study
		Forward-inclined neck
	Skull base phenotypes of Tbx1-knockout mice	Vetrebral phenotypes of Tbx1-knockout mice	Limb phenotypes of Tbx1-knockout mice	Pharynx phenotypes of Tbx1-knockout mice	Larynx phenotypes of Tbx1-knockout mice	Airway phenotypes of Tbx1-knockout mice
References	PMID	PMID	PMID	PMID	PMID
	11242110	11242110	25209980	11242110	15469978	NA
	15469978	25209980		﻿11242049	25209980
	﻿32442036		This study	22371266
	16452092	This study
				This study
	This study
Data were obtained from PubMed, OMIM, and the Monarch Initiative.
NA, not available; DGS, DiGeorge syndrome; VCFS, velocardiofacial syndrome.

## Sheet: Table S5
Table S5. A list of mouse lines associated with "abnormal basicranium morphologies."
Basicranium morphology	Allelic Composition	Annotated Term	MGI Ref. ID	PubMed ID
Abnormal basicranium angle	Bmp7tm1.1Dgra/Bmp7tm1.1Dgra	abnormal basicranium angle	J:302309	33431521
	H2az2Tg(Wnt1-cre)11Rth/H2az2+
	Smg1Gt(AG0297)Wtsi/Smg1+	abnormal basicranium angle	J:193626	23277562
Abnormal foramen magnum morphology	Anktm1.1Ejr/Anktm1.1Ejr	abnormal foramen magnum morphology	J:168526	19257826
	Anktm1.1Kng/Anktm1.1Kng	foramen magnum stenosis	J:122441	17186460
	Fgfr3tm1.1Aomw/Fgfr3+	abnormal foramen magnum morphology	J:144356	19086028
	Fgfr3tm1Llm/Fgfr3+	abnormal foramen magnum morphology	J:147208	19073250
	Fgfr3tm1Llm/Fgfr3+	foramen magnum stenosis	J:203653	23200862
	Fgfr3tm2Wei/Fgfr3+	abnormal foramen magnum morphology	J:54829	10200283
	Fgfr3tm3.1Llm/Fgfr3+	abnormal foramen magnum morphology	J:338859	37345656
	Fgfrl1tm1.1Ptew/Fgfrl1tm1.1Ptew	abnormal foramen magnum morphology	J:149673	19383940
	Foxc1ch/Foxc1+	abnormal foramen magnum morphology	J:5191	5500588
	Iduatm1Efn/Iduatm1Efn	abnormal foramen magnum morphology	J:117424	15111796
	Ltbp3tm1Bdvc/Ltbp3tm1Bdvc	abnormal foramen magnum morphology	J:76213	11790802
	Pth1rtm1Hmk/Pth1rtm1Hmk	foramen magnum stenosis	J:34604	8662561
	Tbx15tm1Akis/Tbx15tm1Akis	abnormal foramen magnum morphology	J:96466	15652702
	Tg(FGFR3-G380R)7Aya/Tg(FGFR3-G380R)7Aya	abnormal foramen magnum morphology	J:59887	10607835
Abnormal basioccipital bone morphology	Anktm1.1Kng/Anktm1.1Kng	abnormal basioccipital bone morphology	J:122441	17186460
	Arl6tm2Vcs/Arl6tm2Vcs	abnormal basioccipital bone morphology	J:257068	27170093
	Baiap2Gt(XG757)Byg/Baiap2Gt(XG757)Byg	abnormal basioccipital bone morphology	J:275147	28067313
	Bmp7tm1.2Dgra/Bmp7tm1.2Dgra	abnormal basioccipital bone morphology	J:148972	19127565
	Cdx1tm1Lhn/Cdx1+	abnormal basioccipital bone morphology	J:86514	14660544
	Cdx1tm1Pgr/Cdx1tm1Pgr	abnormal basioccipital bone morphology	J:29755	7585967
	Chrdtm1Emdr/Chrdtm1Emdr	fusion of basioccipital and basisphenoid bone	J:83662	12810603
	Ctnnb1tm2Kem/Ctnnb1tm2Kem	fusion of basioccipital and basisphenoid bone	J:168016	21087601
	Tg(Tcfap2a-cre)1Will/0
	Dlx5tm1Levi/Dlx5tm1Levi	abnormal basioccipital bone morphology	J:56557	10433909
	Dlx5tm1Levi/Dlx5tm1Levi	abnormal basioccipital bone morphology	J:104286	16330189
	Msx1tm1Bero/Msx1tm1Bero
	Dyrk2tm1.1Kyos/Dyrk2tm1.1Kyos	absent basioccipital bone	J:298652	32758357
	Evctm1Jago/Evctm1Jago	abnormal basioccipital bone morphology	J:124105	17660199
	Fgfr2tm3Cxd/Fgfr2+	abnormal basioccipital bone morphology	J:286452	28123344
	Tg(Col2a1-cre)1Xya/0
	Fgfrl1tm1.1Ptew/Fgfrl1tm1.1Ptew	fusion of basioccipital and basisphenoid bone	J:149673	19383940
		small basioccipital bone	J:149673	19383940
	Foxc2tm1Blh/Foxc2tm1Blh	small basioccipital bone	J:39636	9106663
	Foxd3tm2Lby/Foxd3tm3Lby	small basioccipital bone	J:134482	18367558
	H2az2Tg(Wnt1-cre)11Rth/H2az2+
	Foxn3Gt(XE749)Byg/Foxn3Gt(XE749)Byg	abnormal basioccipital bone morphology	J:164801	20691664
	Gli2tm1Alj/Gli2tm1Alj	abnormal basioccipital bone morphology	J:38381	9006072
	HhatTg(TFAP2A-cre)1Will/HhatTg(TFAP2A-cre)1Will	small basioccipital bone	J:190013	23055936
	Hoxa1tm1Ipc/Hoxa1tm1Ipc	abnormal basioccipital bone morphology	J:23837, J:71547	1680563, 11528388
	Hoxa1tm1Mrc/Hoxa1tm2Mrc	abnormal basioccipital bone morphology	J:58093	10529419
	Hoxa2tm1Mrc/Hoxa2+
	Hoxa1tm1Rez/Hoxa1tm1Rez	abnormal basioccipital bone morphology	J:93020	15367676
	Hoxa2tm1Grid/Hoxa2tm1Grid	abnormal basioccipital bone morphology	J:16389	7903600
	Hoxa2tm1Ipc/Hoxa2tm1Ipc	abnormal basioccipital bone morphology	J:16388	7903601
	Hoxa2tm1Mrc/Hoxa2tm1Mrc	abnormal basioccipital bone morphology	J:58093	10529419
	Hoxa3tm1Mrc/Hoxa3tm1Mrc	abnormal basioccipital bone morphology	J:161296	20498049
	Hoxd3tm1Mrc/Hoxd3tm1Mrc
	Hoxa3tm2Nrm/Hoxa3tm2Nrm	abnormal basioccipital bone morphology	J:161296	20498049
	Hoxd3tm1Mrc/Hoxd3tm1Mrc
	Hoxd4tm1Bhr/Hoxd4tm1Bhr	abnormal basioccipital bone morphology	J:25267	7750651
	Hoxd4tm1Bhr/Hoxd4tm1Bhr	abnormal basioccipital bone morphology	J:58620	10559481
	Rargtm1Ipc/Rargtm1Ipc
	Ltbp1tm1Rawe/Ltbp1tm1Rawe	small basioccipital bone	J:133255	17950478
	Ltbp3tm1Bdvc/Ltbp3tm1Bdvc	abnormal basioccipital bone morphology	J:76213, J:79920	11790802, 12379497
	Memo1m1Will/Memo1m1Will	basioccipital bone hypoplasia	J:233609	26746790
	Nedd4Gt(XA209)Byg/Nedd4Gt(XA209)Byg	small basioccipital bone	J:203994	24080509
	Nkx3-2tm1(cre)Wez/Nkx3-2tm1(cre)Wez	absent basioccipital bone	J:148724	19208343
	Nkx3-2tm1.1Tlu/Nkx3-2tm1.1Tlu	abnormal basioccipital bone morphology	J:55583	10572046
	Nkx3-2tm1Bobh/Nkx3-2tm1Bobh	basioccipital bone hypoplasia	J:57112	10449756
		small basioccipital bone	J:57112	10449756
	Nkx3-2tm1Tlu/Nkx3-2tm1Tlu	abnormal basioccipital bone morphology	J:55583	10572046
	Nkx3-2tm1Tno/Nkx3-2tm1Tno	basioccipital bone hypoplasia	J:77612	10886375
	Pcgf2tm1Hko/Pcgf2tm1Hko	abnormal basioccipital bone morphology	J:100027	16024804
	Phc2tm1Hko/Phc2tm1Hko
	Pgap1m1Nisw/Pgap1m1Nisw	absent basioccipital bone	J:187360	23213481
	Psen1tm1Pcw/Psen1tm1Pcw	abnormal basioccipital bone morphology	J:40308	9153393
	Raratm1Ipc/Raratm1Ipc	abnormal basioccipital bone morphology	J:43344	9240560
	Rarbtm1Mma/Rarbtm1Mma
	Rarbtm1Mma/Rarb+	abnormal basioccipital bone morphology	J:43344	9240560
	Rargtm1Ipc/Rargtm1Ipc
	Rarbtm1Mma/Rarbtm1Mma	abnormal basioccipital bone morphology	J:43344	9240560
	Rarbtm1Mma/Rarbtm1Mma	abnormal basioccipital bone morphology	J:43344	9240560
	Rargtm1Ipc/Rarg+
	Rarbtm1Mma/Rarbtm1Mma	abnormal basioccipital bone morphology	J:43344	9240560
	Rargtm1Ipc/Rargtm1Ipc
	Rargtm1Ipc/Rargtm1Ipc	abnormal basioccipital bone morphology	J:43344	9240560
	Rpgrip1ltm1a(EUCOMM)Wtsi/Rpgrip1ltm1a(EUCOMM)Wtsi	abnormal basioccipital bone morphology	J:239583	﻿Not Applicable
	Rr45tm1.1Tshir/Rr45tm1.1Tshir	abnormal basioccipital bone morphology	J:148018	19369396
	Sh3pxd2atm1b(EUCOMM)Wtsi/Sh3pxd2atm1b(EUCOMM)Wtsi	abnormal basioccipital bone morphology	J:239583	﻿Not Applicable
	Skitm1Cco/Skitm1Cco	small basioccipital bone	J:42573	9284043
	Tbx1tm1.1Dsr/Tbx1tm1.1Dsr	fusion of basioccipital and basisphenoid bone	J:93588	15469978
	Tbx1tm1Dsr/Tbx1tm1Dsr	fusion of basioccipital and basisphenoid bone	J:93588	15469978
	Tbx1tm1Pa/Tbx1tm1Pa	fusion of basioccipital and basisphenoid bone	J:70730	11242110
	Tbx1tm2.1Bem/Tbx1tm2.2Bem	fusion of basioccipital and basisphenoid bone	J:105980, J:109536	16452092, 16600992
	Foxg1tm1(cre)Skm/Foxg1+
	Tbx15de-H/Tbx15de-H	abnormal basioccipital bone morphology	J:101708	15728667
	Tbx15tm1Akis/Tbx15tm1Akis	small basioccipital bone	J:96466	15652702
	Tcf15tm1Eno/Tcf15tm1Eno	abnormal basioccipital bone morphology	J:37117	8955271
	Tg(KRT14-Shh)#Cobm/0	abnormal basioccipital bone morphology	J:150375	19394325
	Tmem107schlei/Tmem107schlei	abnormal basioccipital bone morphology	J:186552	22698544
	Wnt9atm1.1Chha/Wnt9atm1.1Chha	abnormal basioccipital bone morphology	J:119030	16818445
		small basioccipital bone	J:119030	16818445
	Wnt9atm2Chha/Wnt9atm2Chha	abnormal basioccipital bone morphology	J:119030	16818445
		small basioccipital bone	J:119030	16818445
Abnormal basisphenoid bone morphology	Adamts3tm1b(KOMP)Wtsi/Adamts3tm1b(KOMP)Wtsi	basisphenoid bone foramen	J:239583	﻿Not Applicable
	Alx1tm1Crm/Alx1+	abnormal basisphenoid bone morphology	J:51128	9847249
	Alx4tm1Rwi/Alx4tm1Rwi
	Alx1tm1Crm/Alx1tm1Crm	abnormal basisphenoid bone morphology	J:51128	9847249
	Alx4tm1Rwi/Alx4+
	Ankrd11tm1c(EUCOMM)Wtsi/Ankrd11tm1c(EUCOMM)Wtsi	impaired ossification of basisphenoid bone	J:306391	33996804
	E2f1Tg(Wnt1-cre)2Sor/E2f1+
	Apaf1Gt(IRESBetageo)XIX18Pgr/Apaf1Gt(IRESBetageo)XIX18Pgr	impaired ossification of basisphenoid bone	J:49840	9753320
	Arl6tm2Vcs/Arl6tm2Vcs	abnormal basisphenoid bone morphology	J:257068	27170093
		basisphenoid bone foramen	J:257068	27170093
	Baiap2Gt(XG757)Byg/Baiap2Gt(XG757)Byg	abnormal basisphenoid bone morphology	J:275147	28067313
	Bmp7Tg(BCL2)114Cro/Bmp7Tg(BCL2)114Cro	basisphenoid bone foramen	J:38288	9013703
	Bmp7tm1.1Dgra/Bmp7tm1.1Dgra	abnormal basisphenoid bone morphology	J:302309	33431521
	H2az2Tg(Wnt1-cre)11Rth/H2az2+
	Bmp7tm1Kry/Bmp7tm1Kry	abnormal basisphenoid bone morphology	J:30056	7590255
		basisphenoid bone foramen	J:30056	7590255
		small basisphenoid bone	J:30056	7590255
	Bmpertm1Emdr/Bmpertm1Emdr	abnormal basisphenoid bone morphology	J:141243	18789316
	Bmpertm1Ysas/Bmpertm1Ysas	basisphenoid bone foramen	J:115338	17035289
	Bmpertm2Ysas/Bmpertm2Ysas	basisphenoid bone foramen	J:115338	17035289
	Boctm1Rsk/Boc+	basisphenoid bone foramen	J:171767	21183473
	Cdontm1Rsk/Cdontm1Rsk	small basisphenoid bone	J:171767	21183473
	Boctm1Rsk/Boctm1Rsk	basisphenoid bone foramen	J:171767	21183473
	Cdontm1Rsk/Cdontm1Rsk	small basisphenoid bone	J:171767	21183473
	Boctm2Rsk/Boc+	basisphenoid bone foramen	J:171767	21183473
	Cdontm1Rsk/Cdontm1Rsk	small basisphenoid bone	J:171767	21183473
	Boctm2Rsk/Boctm2Rsk	basisphenoid bone foramen	J:171767	21183473
	Cdontm1Rsk/Cdontm1Rsk	small basisphenoid bone	J:171767	21183473
	Brd2em1(IMPC)Wtsi/Brd2em1(IMPC)Wtsi	basisphenoid bone foramen	J:239583	﻿Not Applicable
	Cdontm1Rsk/Cdontm1Rsk	basisphenoid bone foramen	J:82221	12620190
		small basisphenoid bone	J:82221	12620190
	Cdontm1Rsk/Cdontm1Rsk	basisphenoid bone foramen	J:171767	21183473
		small basisphenoid bone	J:171767	21183473
	Cdontm2Rsk/Cdontm2Rsk	basisphenoid bone foramen	J:82221	12620190
		small basisphenoid bone	J:82221	12620190
	Chrdtm1Emdr/Chrdtm1Emdr	fusion of basioccipital and basisphenoid bone	J:83662	12810603
	Coro1ctm1a(KOMP)Wtsi/Coro1ctm1a(KOMP)Wtsi	basisphenoid bone foramen	J:239583	﻿Not Applicable
	Crklsnoopy/Crklsnoopy	abnormal basisphenoid bone morphology	J:251775	25565927
		basisphenoid bone hypoplasia	J:251775	25565927
	Ctnnb1tm2Kem/Ctnnb1tm2Kem	fusion of basioccipital and basisphenoid bone	J:168016	21087601
	Tg(Tcfap2a-cre)1Will/0
	Del(2Dlx1-Dlx2)1Jlr/Del(2Dlx1-Dlx2)1Jlr	abnormal basisphenoid bone morphology	J:40427	9187081
	Dhx35tm1b(EUCOMM)Wtsi/Dhx35tm1b(EUCOMM)Wtsi	basisphenoid bone foramen	J:239583	﻿Not Applicable
	Dicer1tm1Bdh/Dicer1tm1Bdh	abnormal basisphenoid bone morphology	J:200017	23716939
	Tg(Pax2-cre)1Akg/0
	Disp1icb/Disp1tm1Amc	abnormal basisphenoid bone morphology	J:92058	15269168
		absent basisphenoid bone	J:92058	15269168
	Dlx2tm1Jlr/Dlx2tm1Jlr	abnormal basisphenoid bone morphology	J:29443	7590232
	Dlx2tm1Jlr/Dlx2tm1Jlr	abnormal basisphenoid bone morphology	J:40427	9187081
	Dlx5/Dlx6tm1Levi/Dlx5/Dlx6tm1Levi	abnormal basisphenoid bone morphology	J:80696	12434331
	Dlx5/Dlx6tm1Levi/Dlx5/Dlx6tm1Levi	abnormal basisphenoid bone morphology	J:80696	12434331
	Dlx5tm1Levi/Dlx5tm1Levi	abnormal basisphenoid bone morphology	J:104286	16330189
	Msx1tm1Bero/Msx1tm1Bero
	Dyrk2tm1.1Kyos/Dyrk2tm1.1Kyos	absent basisphenoid bone	J:298652	32758357
	E2f1Tg(Wnt1-cre)2Sor/E2f1+	basisphenoid bone hypoplasia	J:326544	35593225
	Snrpbem1Lajm/Snrpb+
	Ednratm1Hku/Ednratm1Hku	abnormal basisphenoid bone morphology	J:131382	18199583
	Evctm1Jago/Evctm1Jago	basisphenoid bone foramen	J:188176	23026747
	Evc2tm1.1Vlrp/Evc2tm1.1Vlrp
	Eya1tm1Rilm/Eya1tm1Rilm	abnormal basisphenoid bone morphology	J:57313	10471511
	Fgfr1tm2.1Cxd/Fgfr1+	abnormal basisphenoid bone morphology	J:228708	21538817
	Fgfr2m1Sgg/Fgfr2+	abnormal basisphenoid bone morphology	J:160674	20503384
	Fgfr2m1Sgg/Fgfr2m1Sgg	abnormal basisphenoid bone morphology	J:160674	20503384
	Fgfr2tm3.1Lni/Fgfr2tm3.1Lni	abnormal basisphenoid bone morphology	J:77698	12135917
	Fgfr2tm3Cxd/Fgfr2+	abnormal basisphenoid bone morphology	J:286452	28123344
	Tg(Col2a1-cre)1Xya/0
	Fgfrl1tm1.1Ptew/Fgfrl1tm1.1Ptew	fusion of basioccipital and basisphenoid bone	J:149673	19383940
		small basisphenoid bone	J:149673	19383940
	Foxc1tm1Blh/Foxc1tm1Blh	small basisphenoid bone	J:48079	9635428
	Foxc2tm1Miu/Foxc2tm1Miu	abnormal basisphenoid bone morphology	J:55316	9409679
	Foxn3Gt(XE749)Byg/Foxn3Gt(XE749)Byg	abnormal basisphenoid bone morphology	J:164801	20691664
	Gas1tm1Fan/Gas1tm1Fan	abnormal basisphenoid bone morphology	J:122159	17525797
	Gas1tm1Fan/Gas1tm1Fan	abnormal basisphenoid bone morphology	J:122159	17525797
	Shhtm1Chg/Shh+
	Gas2l2tm1a(KOMP)Wtsi/Gas2l2tm1a(KOMP)Wtsi	abnormal basisphenoid bone morphology	J:239583	﻿Not Applicable
	Gli2tm1Alj/Gli2tm1Alj	abnormal basisphenoid bone morphology	J:38381	9006072
	Gli3tm1Urt/Gli3tm1Urt	abnormal basisphenoid bone morphology	J:76496	11978771
		basisphenoid bone foramen	J:76496	11978771
		small basisphenoid bone	J:76496	11978771
	Gm5544tm1a(KOMP)Wtsi/Gm5544tm1a(KOMP)Wtsi	abnormal basisphenoid bone morphology	J:239583	﻿Not Applicable
		basisphenoid bone foramen	J:239583	﻿Not Applicable
	H2az2Tg(Wnt1-cre)11Rth/H2az2+	small basisphenoid bone	J:294895	32541010
	Kmt2dtm2.1Kaig/Kmt2d+
	H2az2Tg(Wnt1-cre)11Rth/H2az2+	abnormal basisphenoid bone morphology	J:294895	32541010
	Kmt2dtm2.1Kaig/Kmt2dtm2.1Kaig	small basisphenoid bone	J:294895	32541010
	H2az2Tg(Wnt1-cre)11Rth/H2az2+	small basisphenoid bone	J:233609	26746790
	Memo1tm1c(EUCOMM)Wtsi/Memo1tm1c(EUCOMM)Wtsi
	H2az2Tg(Wnt1-cre)11Rth/H2az2+	basisphenoid bone hypoplasia	J:308882	34184034
	Srsf3tm1Pjln/Srsf3tm1Pjln
	Hand1tm2Eno/Hand1tm3Abfi	basisphenoid bone hypoplasia	J:214092	25053435
	E2f1Tg(Wnt1-cre)2Sor/E2f1+
	Hand1tm3Abfi/Hand1+	basisphenoid bone hypoplasia	J:214092	25053435
	E2f1Tg(Wnt1-cre)2Sor/E2f1+
	Hmgxb3tm1a(EUCOMM)Wtsi/Hmgxb3tm1a(EUCOMM)Wtsi	basisphenoid bone foramen	J:239583	﻿Not Applicable
	Hoxa2tm1Grid/Hoxa2tm1Grid	abnormal basisphenoid bone morphology	J:71951	11578867
	Kif3atm2Gsn/Kif3atm2Gsn	abnormal basisphenoid bone morphology	J:158523	20106874
	H2az2Tg(Wnt1-cre)11Rth/H2az2+
	Ltbp1tm1Rawe/Ltbp1tm1Rawe	small basisphenoid bone	J:133255	17950478
	Ltbp3tm1Bdvc/Ltbp3tm1Bdvc	abnormal basisphenoid bone morphology	J:76213, J:79920	11790802, 12379497
	Memo1m1Will/Memo1m1Will	basisphenoid bone hypoplasia	J:233609	26746790
	Men1tm1.2Ctre/Men1tm1.2Ctre	abnormal basisphenoid bone morphology	J:127545	17927973
	H2az2Tg(Wnt1-cre)11Rth/H2az2+
	Men1tm1.2Ctre/Men1tm1.2Ctre	abnormal basisphenoid bone morphology	J:127545	17927973
	Pax3tm1(cre)Joe/Pax3+
	Mir140tm1.1Tkob/Mir140tm1.1Tkob	small basisphenoid bone	J:174096	21576357
	Mn1tm1Ecz/Mn1+	basisphenoid bone hypoplasia	J:98889	15870292
	Mn1tm1Ecz/Mn1tm1Ecz	basisphenoid bone hypoplasia	J:98889	15870292
	Morc2aem1(IMPC)Wtsi/Morc2aem1(IMPC)Wtsi	basisphenoid bone foramen	J:239583	﻿Not Applicable
	Nkx3-2tm1(cre)Wez/Nkx3-2tm1(cre)Wez	absent basisphenoid bone	J:148724	19208343
	Nkx3-2tm1.1Tlu/Nkx3-2tm1.1Tlu	abnormal basisphenoid bone morphology	J:55583	10572046
	Nkx3-2tm1Bobh/Nkx3-2tm1Bobh	small basisphenoid bone	J:57112	10449756
	Nkx3-2tm1Tlu/Nkx3-2tm1Tlu	abnormal basisphenoid bone morphology	J:55583	10572046
	Nkx3-2tm1Tno/Nkx3-2tm1Tno	basisphenoid bone hypoplasia	J:77612	10886375
	NosipGt(OST138992)Lex/NosipGt(OST138992)Lex	absent basisphenoid bone	J:245546	25546391
	Nsun2tm1a(EUCOMM)Wtsi/Nsun2tm1a(EUCOMM)Wtsi	basisphenoid bone foramen	J:239583	﻿Not Applicable
	Otx1tm1Sia/Otx1+	basisphenoid bone foramen	J:73592	9077465
	Otx2tm1Sia/Otx2+
	Otx2tm1Sia/Otx2+	abnormal basisphenoid bone morphology	J:29682	7590242
		basisphenoid bone foramen	J:29682	7590242
	Pdgfratm1Sor/Pdgfratm1Sor	impaired ossification of basisphenoid bone	J:41814	9226440
	Pdgfratm2Sor/Pdgfratm2Sor	impaired ossification of basisphenoid bone	J:41814	9226440
	Pkdcctm1Hssk/Pkdcctm1Hssk	basisphenoid bone foramen	J:140470	19097194
	Prtgtm1.1Mjfn/Prtgtm1.1Mjfn	abnormal basisphenoid bone morphology	J:311848	23744351
	Ptch1dl/Ptch1dl	abnormal basisphenoid bone morphology	J:204468	23897749
		small basisphenoid bone	J:204468	23897749
	Ptch1dl/Ptch1tm1Mps	small basisphenoid bone	J:204468	23897749
	Ptprftm1Wjh/Ptprftm1Wjh	abnormal basisphenoid bone morphology	J:199299	23863482
	Ptprstm1Mtr/Ptprstm1Mtr
	Raratm1Ipc/Raratm1Ipc	basisphenoid bone foramen	J:21009	7607067
	Rargtm1Ipc/Rargtm1Ipc
	Raratm1Ipc/Raratm2Ipc	basisphenoid bone foramen	J:21009	7607067
	Rargtm1Ipc/Rarg+
	Rpgrip1ltm1a(EUCOMM)Wtsi/Rpgrip1ltm1a(EUCOMM)Wtsi	abnormal basisphenoid bone morphology	J:239583	﻿Not Applicable
	Rr45tm1.1Tshir/Rr45tm1.1Tshir	abnormal basisphenoid bone morphology	J:148018	19369396
	Rr115em1Bobh/Rr115+	basisphenoid bone hypoplasia	J:306254	33869166
	Shhtm1Chg/Shh+
	Runx2tm1Jals/Runx2tm1Jals	small basisphenoid bone	J:143532	1902866
	Sh3pxd2atm1b(EUCOMM)Wtsi/Sh3pxd2atm1b(EUCOMM)Wtsi	basisphenoid bone foramen	J:239583	﻿Not Applicable
	Skitm1Cco/Skitm1Cco	small basisphenoid bone	J:42573	9284043
	Smg9tm1b(EUCOMM)Wtsi/Smg9tm1b(EUCOMM)Wtsi	basisphenoid bone foramen	J:239583	﻿Not Applicable
	Smotm1Amc/Smotm2Amc	abnormal basisphenoid bone morphology	J:89445	15107405
	H2az2Tg(Wnt1-cre)11Rth/H2az2+
	Sox9tm2Crm/Sox9tm2Crm	absent basisphenoid bone	J:84790	12878728
	H2az2Tg(Wnt1-cre)11Rth/H2az2+
	Sp3tm1Sus/Sp3tm1Sus	abnormal basisphenoid bone morphology	J:70829	11472836
	Ssr2tm1b(EUCOMM)Wtsi/Ssr2tm1b(EUCOMM)Wtsi	basisphenoid bone foramen	J:239583	﻿Not Applicable
	Stk11tm1.1Rdp/Stk11tm1.1Rdp	small basisphenoid bone	J:236402	27527806
	Tg(PLAT-cre)116Sdu/0
	Sulf1Gt(OST352220)Lex/Sulf1Gt(OST352220)Lex	abnormal basisphenoid bone morphology	J:129305	17593974
	Sulf2Gt(OST311938)Lex/Sulf2Gt(OST311938)Lex
	Sulf1Gt(XM190)Byg/Sulf1Gt(XM190)Byg	abnormal basisphenoid bone morphology	J:130163	18213582
	Sulf2Gt(PST111)Byg/Sulf2Gt(PST111)Byg
	Sulf1tm1Clrm/Sulf1tm1Clrm	abnormal basisphenoid bone morphology	J:130163	18213582
	Sulf2tm1Clrm/Sulf2tm1Clrm
	Tbx1tm1.1Dsr/Tbx1tm1.1Dsr	fusion of basioccipital and basisphenoid bone	J:93588	15469978
	Tbx1tm1Dsr/Tbx1tm1Dsr	fusion of basioccipital and basisphenoid bone	J:93588	15469978
	Tbx1tm1Pa/Tbx1tm1Pa	fusion of basioccipital and basisphenoid bone	J:70730	11242110
	Tbx1tm2.1Bem/Tbx1tm2.2Bem	fusion of basioccipital and basisphenoid bone	J:105980, J:109536	16452092, 16600992
	Foxg1tm1(cre)Skm/Foxg1+
	Tcf7l2tm1a(EUCOMM)Wtsi/Tcf7l2tm1a(EUCOMM)Wtsi	basisphenoid bone foramen	J:239583	﻿Not Applicable
	Tg(ACTB-Edn1)721Clou/0	basisphenoid bone hypoplasia	J:221133	25725491
	E2f1Tg(Wnt1-cre)2Sor/E2f1+
	Tmem107schlei/Tmem107schlei	basisphenoid bone foramen	J:186552	22698544
		small basisphenoid bone	J:186552	22698544
	Tmem107tm1Lex/Tmem107tm1Lex	abnormal basisphenoid bone morphology	J:255606	28954202
		impaired ossification of basisphenoid bone	J:255606	28954202
	Trps1tm1.1Shiv/Trps1tm1.1Shiv	small basisphenoid bone	J:288954	31130868
	Wnt1tm1Brd/Wnt1tm1Brd	small basisphenoid bone	J:44094	9353119
	Wnt3atm1Amc/Wnt3atm1Amc
	Zeb1tm2Yhi/Zeb1tm2Yhi	abnormal basisphenoid bone morphology	J:45575	9389660
Abnormal presphenoid bone morphology	Alx1em1Jian/Alx1em1Jian	presphenoid bone hypoplasia	J:320497	35127681
	Alx1em1Jian/Alx1em1Jian	abnormal presphenoid bone morphology	J:320497	35127681
	Alx4Lst-2J/Alx4+
	Alx1tm1Crm/Alx1tm1Crm	absent presphenoid bone	J:33716	8673125
	Apaf1ytj/Apaf1ytj	abnormal presphenoid bone morphology	J:201947	23892366
		absent presphenoid bone	J:201947	23892366
	Arid5bGt(ROSA)75Sor/Arid5bGt(ROSA)75Sor	small presphenoid bone	J:117491	17143286
	Arl6tm2Vcs/Arl6tm2Vcs	absent presphenoid bone	J:257068	27170093
		presphenoid bone hypoplasia	J:257068	27170093
	Bmp2tm1Jfm/Bmp2tm1Jfm	abnormal presphenoid bone morphology	J:274818	30413887
	H2az2Tg(Wnt1-cre)11Rth/H2az2+
	Chrdtm1Emdr/Chrdtm1Emdr	presphenoid bone hypoplasia	J:83662	12810603
	Chuktm1.1Mpa/Chuktm1.1Mpa	abnormal presphenoid bone morphology	J:122320	17351639
	Chuktm1Mka/Chuktm1Mka	abnormal presphenoid bone morphology	J:54316	10195896
	Csrnp1Gt(ROSA)80Sor/Csrnp1Gt(ROSA)80Sor	small presphenoid bone	J:117491	17143286
	Dicer1tm1Bdh/Dicer1tm1Bdh	absent presphenoid bone	J:200017	23716939
	Tg(Pax2-cre)1Akg/0
	Dlx5/Dlx6tm1Levi/Dlx5/Dlx6tm1Levi	small presphenoid bone	J:80696	12434331
	Dlx5/Dlx6tm1Levi/Dlx5/Dlx6tm1Levi	small presphenoid bone	J:80696	12434331
	Dyrk2tm1.1Kyos/Dyrk2tm1.1Kyos	absent presphenoid bone	J:298652	32758357
	Fgfr2m1Sgg/Fgfr2+	absent presphenoid bone	J:160674	20503384
	Fgfr2m1Sgg/Fgfr2m1Sgg	absent presphenoid bone	J:160674	20503384
	Fgfr2tm2Cxd/Fgfr2+	short presphenoid bone	J:101385	14499350
	Tg(EIIa-cre)C5379Lmgd/0
	Fgfr2tm2Cxd/Fgfr2+	abnormal presphenoid bone morphology	J:228708	21538817
	Tg(EIIa-cre)C5379Lmgd/0
	Fgfr2tm3.1Lni/Fgfr2tm3.1Lni	abnormal presphenoid bone morphology	J:77698	12135917
	Fgfr3tm3.1Cxd/Fgfr3tm3.1Cxd	small presphenoid bone	J:69849	10587515
	Foxc2tm1Blh/Foxc2tm1Blh	absent presphenoid bone	J:39636	9106663
	Foxc2tm1Miu/Foxc2tm1Miu	abnormal presphenoid bone morphology	J:55316	9409679
	Foxf2tm1Miu/Foxf2tm1Miu	abnormal presphenoid bone morphology	J:84053	12812790
	Gli2tm1Alj/Gli2tm1Alj	absent presphenoid bone	J:38381	9006072
	Gsctm1Pgr/Gsctm1Pgr	abnormal presphenoid bone morphology	J:46948	9533949
		presphenoid bone hypoplasia	J:46948	9533949
	H2az2Tg(Wnt1-cre)11Rth/H2az2+	abnormal presphenoid bone morphology	J:294895	32541010
	Kmt2dtm2.1Kaig/Kmt2d+	small presphenoid bone	J:294895	32541010
	H2az2Tg(Wnt1-cre)11Rth/H2az2+	abnormal presphenoid bone morphology	J:294895	32541010
	Kmt2dtm2.1Kaig/Kmt2dtm2.1Kaig	small presphenoid bone	J:294895	32541010
	H2az2Tg(Wnt1-cre)11Rth/H2az2+	presphenoid bone hypoplasia	J:233609	26746790
	Memo1tm1c(EUCOMM)Wtsi/Memo1tm1c(EUCOMM)Wtsi
	Irf6Gt(OST398253)Lex/Irf6Gt(OST398253)Lex	absent presphenoid bone	J:115343	17041601
	Lmo4tm2Sho/Lmo4tm2Sho	absent presphenoid bone	J:88168	14966286
	Memo1m1Will/Memo1m1Will	presphenoid bone hypoplasia	J:233609	26746790
	Mks1krc/Mks1krc	presphenoid bone hypoplasia	J:154075	19776033
	Mn1tm1Ecz/Mn1+	presphenoid bone hypoplasia	J:98889	15870292
	Mn1tm1Ecz/Mn1tm1Ecz	presphenoid bone hypoplasia	J:98889	15870292
	Otx1tm1Sia/Otx1+	presphenoid bone hypoplasia	J:73592	9077465
	Otx2tm1Sia/Otx2+
	Otx2tm1Sia/Otx2+	abnormal presphenoid bone morphology	J:29682	7590242
	Phc1tm1Os/Phc1tm1Os	abnormal presphenoid bone morphology	J:100027	16024804
	Phc1tm1Os/Phc1tm1Os	absent presphenoid bone	J:100027	16024804
	Phc2tm1Hko/Phc2+
	Pkd1tm3Jzh/Pkd1tm3Jzh	short presphenoid bone	J:139970	18652813
	Pkd1tm3Jzh/Pkd1tm3Jzh	short presphenoid bone	J:139970	18652813
	H2az2Tg(Wnt1-cre)11Rth/H2az2+
	Ptch1dl/Ptch1dl	absent presphenoid bone	J:204468	23897749
	Ptch1dl/Ptch1tm1Mps	absent presphenoid bone	J:204468	23897749
	Raratm1Ipc/Raratm1Ipc	absent presphenoid bone	J:21009	7607067
	Rargtm1Ipc/Rargtm1Ipc
	Raratm1Ipc/Raratm2Ipc	abnormal presphenoid bone morphology	J:21009	7607067
	Rargtm1Ipc/Rarg+
	Rr133tm1Eno/Rr133tm1Eno	abnormal presphenoid bone morphology	J:81764	12571099
	Schip1Gt(ROSA)77Sor/Schip1Gt(ROSA)77Sor	small presphenoid bone	J:117491	17143286
	Sgpl1Gt(ROSA)78Sor/Sgpl1Gt(ROSA)78Sor	small presphenoid bone	J:117491	17143286
	Skitm1Cco/Skitm1Cco	abnormal presphenoid bone morphology	J:42573	9284043
	Smotm1Amc/Smotm2Amc	absent presphenoid bone	J:89445	15107405
	H2az2Tg(Wnt1-cre)11Rth/H2az2+
	Sox9tm2Crm/Sox9tm2Crm	absent presphenoid bone	J:84790	12878728
	H2az2Tg(Wnt1-cre)11Rth/H2az2+
	Sp3tm1Sus/Sp3tm1Sus	abnormal presphenoid bone morphology	J:70829	11472836
	Stk11tm1.1Rdp/Stk11tm1.1Rdp	small presphenoid bone	J:236402	27527806
	Tg(PLAT-cre)116Sdu/0
	TiparpGt(ROSA)79Sor/TiparpGt(ROSA)79Sor	small presphenoid bone	J:117491	17143286
	Tmem107schlei/Tmem107schlei	absent presphenoid bone	J:186552	22698544
		short presphenoid bone	J:186552	22698544
	Trps1tm1.1Shiv/Trps1tm1.1Shiv	absent presphenoid bone	J:288954	31130868
	Vax1tm1Pgr/Vax1tm1Pgr	abnormal presphenoid bone morphology	J:257247	28771384
		absent presphenoid bone	J:257247	28771384
		presphenoid bone hypoplasia	J:257247	28771384
	Wnt1tm1Brd/Wnt1tm1Brd	small presphenoid bone	J:44094	9353119
	Wnt3atm1Amc/Wnt3atm1Amc
	Zfp640Gt(ROSA)81Sor/Zfp640Gt(ROSA)81Sor	small presphenoid bone	J:117491	17143286
	Zfp950Gt(ROSA)76Sor/Zfp950Gt(ROSA)76Sor	small presphenoid bone	J:117491	17143286
	Arl6tm2Vcs/Arl6tm2Vcs	abnormal sphenooccipital synchondrosis	J:257068	27170093
	Csgalnact1tm1.1Migar/Csgalnact1tm1.1Migar	abnormal sphenooccipital synchondrosis	J:269621	30459452
	Fgfr2tm3Cxd/Fgfr2+	abnormal sphenooccipital synchondrosis	J:286452	28123344
	Tg(Col2a1-cre)1Xya/0	premature sphenooccipital synchondrosis closure	J:286452	28123344
	Fgfr3tm3.1Llm/Fgfr3+	premature sphenooccipital synchondrosis closure	J:338859	37345656
	Pkd1tm3Jzh/Pkd1tm3Jzh	abnormal sphenooccipital synchondrosis	J:139970	18652813
		premature sphenooccipital synchondrosis closure	J:139970	18652813
Abnormal intersphenoid synchondrosis (Abnormal presphenoid synchondrosis)	Arl6tm2Vcs/Arl6tm2Vcs	abnormal presphenoid synchondrosis	J:257068	27170093
	Evctm1Jago/Evctm1Jago	abnormal presphenoid synchondrosis	J:188176	23026747
	Evc2tm1.1Vlrp/Evc2tm1.1Vlrp
	Fgfr2tm3Cxd/Fgfr2+	premature presphenoid synchondrosis closure	J:286452	28123344
	Tg(Col2a1-cre)1Xya/0
	Pkd1tm3Jzh/Pkd1tm3Jzh	premature presphenoid synchondrosis closure	J:139970	18652813
	Pkd1tm3Jzh/Pkd1tm3Jzh	abnormal presphenoid synchondrosis	J:139970	18652813
	H2az2Tg(Wnt1-cre)11Rth/H2az2+	premature presphenoid synchondrosis closure	J:139970	18652813
Premature cranial synchondrosis closure	Fgfr2tm3Cxd/Fgfr2+	premature presphenoid synchondrosis closure	J:286452	28123344
	Tg(Col2a1-cre)1Xya/0	premature sphenooccipital synchondrosis closure	J:286452	28123344
	Fgfr3tm3.1Cxd/Fgfr3tm3.1Cxd	premature cranial synchondrosis closure	J:69849	10587515
	Fgfr3tm3.1Llm/Fgfr3+	premature cranial synchondrosis closure	J:338859	37345656
		premature sphenooccipital synchondrosis closure	J:338859	37345656
	Fgfr3tm5.1Cxd/Fgfr3+	premature cranial synchondrosis closure	J:67780	11181569
	PfasSofa-2J/Pfas+	premature cranial synchondrosis closure	J:223062	26234751
	PfasSofa-3J/Pfas+	premature cranial synchondrosis closure	J:223062	26234751
	PfasSofa-4J/Pfas+	premature cranial synchondrosis closure	J:223062	26234751
	PfasSofa-5J/Pfas+	premature cranial synchondrosis closure	J:223062	26234751
	PfasSofa/Pfas+	premature cranial synchondrosis closure	J:223062	26234751
	Pkd1tm3Jzh/Pkd1tm3Jzh	premature presphenoid synchondrosis closure	J:139970	18652813
		premature sphenooccipital synchondrosis closure	J:139970	18652813
	Pkd1tm3Jzh/Pkd1tm3Jzh	premature presphenoid synchondrosis closure	J:139970	18652813
	H2az2Tg(Wnt1-cre)11Rth/H2az2+
	Pkd1tm3Jzh/Pkd1tm3Jzh	premature cranial synchondrosis closure	J:140779	18579360
	Tg(Col2a1-cre)10Amc/0
Premature cranial synchondrosis closure	Fgfr2tm3Cxd/Fgfr2+	premature presphenoid synchondrosis closure	J:286452	28123344
	Tg(Col2a1-cre)1Xya/0	premature sphenooccipital synchondrosis closure	J:286452	28123344
	Fgfr3tm3.1Cxd/Fgfr3tm3.1Cxd	premature cranial synchondrosis closure	J:69849	10587515
	Fgfr3tm3.1Llm/Fgfr3+	premature cranial synchondrosis closure	J:338859	37345656
		premature sphenooccipital synchondrosis closure	J:338859	37345656
	Fgfr3tm5.1Cxd/Fgfr3+	premature cranial synchondrosis closure	J:67780	11181569
	PfasSofa-2J/Pfas+	premature cranial synchondrosis closure	J:223062	26234751
	PfasSofa-3J/Pfas+	premature cranial synchondrosis closure	J:223062	26234751
	PfasSofa-4J/Pfas+	premature cranial synchondrosis closure	J:223062	26234751
	PfasSofa-5J/Pfas+	premature cranial synchondrosis closure	J:223062	26234751
	PfasSofa/Pfas+	premature cranial synchondrosis closure	J:223062	26234751
	Pkd1tm3Jzh/Pkd1tm3Jzh	premature presphenoid synchondrosis closure	J:139970	18652813
		premature sphenooccipital synchondrosis closure	J:139970	18652813
	Pkd1tm3Jzh/Pkd1tm3Jzh	premature presphenoid synchondrosis closure	J:139970	18652813
	H2az2Tg(Wnt1-cre)11Rth/H2az2+
	Pkd1tm3Jzh/Pkd1tm3Jzh	premature cranial synchondrosis closure	J:140779	18579360
	Tg(Col2a1-cre)10Amc/0
Short basicranium	Acancmd/Acancmd	short basicranium	J:30795	﻿Not Applicable
	Arl6tm2Vcs/Arl6tm2Vcs	short basicranium	J:257068	27170093
	B3glcttm1.2Nari/B3glcttm1.2Nari	short basicranium	J:286130	31600785
	Bcl11bm1Jpk/Bcl11btm1Jpk	short basicranium	J:199312	23727454
	Bmp7tm1.1Dgra/Bmp7tm1.1Dgra	short basicranium	J:302309	33431521
	H2az2Tg(Wnt1-cre)11Rth/H2az2+
	Fgfr2tm2Ewj/Fgfr2+	short basicranium	J:158773	20175913
	Tg(EIIa-cre)C5379Lmgd/0
	Fgfr2tm3Cxd/Fgfr2+	short basicranium	J:283626	18242159
	Fgfr2tm4Lni/Fgfr2tm4Lni	short basicranium	J:92433	15316116
	Fgfr3tm1Llm/Fgfr3+	short basicranium	J:147208	19073250
	Fgfr3tm3.1Cxd/Fgfr3tm3.1Cxd	short basicranium	J:69849	10587515
	Fgfr3tm3.1Llm/Fgfr3+	short basicranium	J:338859	37345656
	Fgfr3tm5.1Cxd/Fgfr3+	short basicranium	J:67780	11181569
	Foxc1ch/Foxc1ch	short basicranium	J:14980, J:75733	Not Applicable
	Hapln1tm1Nid/Hapln1tm1Nid	short basicranium	J:52575	9988279
	Ltbp3tm1Bdvc/Ltbp3tm1Bdvc	short basicranium	J:76213	11790802
	Mbtps1tm1Jdh/Mbtps1tm1Jdh	short basicranium	J:135374	18025304
	Tg(Col2a1-cre)1Bhr/0
	Rr23tm1Axvi/Rr23tm1Axvi	short basicranium	J:201949	24159046
	Rr25tm1Axvi/Rr25tm1Axvi	short basicranium	J:201949	24159046
	Srcinl/Srcinl	short basicranium	J:229610	26464974
A list of mouse genes associated with “abnormal basicranium morphologies” was obtained from the Mouse Genome Informatics (MGI) database.
